# Supplementary material for: Genetic diversity and phylogenetic analysis of Chinese Han and Li ethnic populations from Hainan Island by 30 autosomal insertion/deletion polymorphisms
Source: Forensic Sci Res. 2019 Dec 13;7(2):189–95. doi: 10.1080/20961790.2019.1672933 (PMC9245983; doi:10.1080/20961790.2019.1672933)
Supplement: Supplemental Material [file TFSR_A_1672933_SM5167.zip]

Archive with 12 entries (12 files):
- Supplementary Figure S1.tif
- Supplementary Figure S2.tif
- Supplementary Figure S3.tif
- Supplementary Figure S4.tif
- Supplementary Figure S5.tif
- Supplementary Tables.xlsx
- Supplementary Figure S1.tif
- Supplementary Figure S2.tif
- Supplementary Figure S3.tif
- Supplementary Figure S4.tif
- Supplementary Figure S5.tif
- Supplementary Tables.xlsx
