# Supplementary material for: Genetic diversity and phylogenetic analysis of Chinese Han and Li ethnic populations from Hainan Island by 30 autosomal insertion/deletion polymorphisms
Source: Forensic Sci Res. 2019 Dec 13;7(2):189–95. doi: 10.1080/20961790.2019.1672933 (PMC9245983; doi:10.1080/20961790.2019.1672933)
Supplement: Supplemental Material [file TFSR_A_1672933_SM5167.zip › Supplementary Tables.xlsx]

## Sheet: Table S1
Table S1. The details of relevant populations.
Population	Population name	Population size	Continent	Reference
P1	Hainan Han	n = 238	East Asia	-
P2	Hainan Li	n = 207	East Asia	-
P3	Shanghai Han	n = 565	East Asia	[1]
P4	Chengdu Han	n = 129	East Asia	[2]
P5	Jiangsu Han	n = 501	East Asia	[3]
P6	Beijing Han	n = 97	East Asia	[4]
P7	Yunnan Bai	n = 125	East Asia	[5]
P8	Tibet Tibatan	n = 123	East Asia	[6]
P9	Qinghai Tibatan	n = 122	East Asia	[6]
P10	Qinghai Tibetan-1	n = 530	East Asia	[7]
P11	Lhasa Tibetan	n = 94	East Asia	[4]
P12	Aba Tibetan	n = 136	East Asia	[2]
P13	Qinghai Salar	n = 115	East Asia	[8]
P14	Xinjiang Ili Xibe	n = 223	East Asia	[9]
P15	Hubei Tujia	n = 236	East Asia	[10]
P16	Fujian She	n = 119	East Asia	[1]
P17	Yunnan Yi	n = 122	East Asia	[11]
P18	Liangshan Yi	n = 54	East Asia	[2]
P19	Gansu Dongxiang	n = 169	East Asia	[12]
P20	Liuzhou Zhuang	n = 49	East Asia	[2]
P21	Liuzhou Dong	n = 50	East Asia	[2]
P22	Liuzhou Miao	n = 50	East Asia	[2]
P23	Xinjiang Aksu Uygur	n = 123	East Asia	[2]
P24	Xinjiang Uyugr	n = 136	East Asia	[13]
P25	Xinjiang Urumqi Uygur	n = 94	East Asia	[4]
P26	Xinjiang Kazak	n = 513	East Asia	[14]
P27	Xinjiang Ili Kazak	n = 96	East Asia	[4]
P28	Xinjiang Hui	n = 487	East Asia	[15]
P29	Xinjiang Kyrgyz	n = 295	East Asia	[16]
P30	Taiwanese	n = 126	East Asia	[17]
P31	Korean	n = 100	East Asia	[18]
P32	South Korean	n = 373	East Asia	[19]
P33	Vietnam	n = 300	East Asia	[20]
P34	Iranian	n = 253	West Asia	[21]
P35	Iraq	n = 101	West Asia	[22]
P36	Turkey	n = 93	West Asia	[22]
P37	Dane	n = 80	Europe	[23]
P38	Czech	n = 55	Europe	[24]
P39	Central Spain	n = 71	Europe	[25]
P40	Basque Country	n = 60	Europe	[25]
P41	Finns	n = 151	Europe	[26]
P42	Poles	n = 122	Europe	[17]
P43	North of Portugal	n = 127	Europe	[27]
P44	Lithuania	n = 110	Europe	[22]
P45	Slovenia	n = 157	Europe	[22]
P46	Brazil	n = 519	America	[28]
P47	Southern Brazil	n = 108	America	[29]
P48	Chihuahua	n = 82	America	[30]
P49	Jalisco	n = 50	America	[30]
P50	Mexico	n = 67	America	[30]
P51	Veracruz	n = 56	America	[30]
P52	Yucatan	n = 76	America	[30]
P53	Purepecha	n = 90	America	[30]
P54	Afrikaner	n = 101	Africa	[31]
P55	Cape Colored	n = 104	Africa	[31]
P56	Xhosa	n = 102	Africa	[31]
P57	Zulu	n = 103	Africa	[31]
P58	Nigeria	n = 140	Africa	[20]
References
[1] Wang Z, Zhang S, Zhao S, et al. Population genetics of 30 insertion-deletion polymorphisms in two Chinese populations using Qiagen Investigator® DIPplex kit. Forensic Sci Int Genet. 2014;11:e12-e14.
[2] Wang L, Lv M, Zaumsegel D, et al. A comparative study of insertion/deletion polymorphisms applied among Southwest, South and Northwest Chinese populations using Investigator® DIPplex. Forensic Sci Int Genet. 2016;21:10-14.
[3] Li Z, Xu J, Chen P, et al. Forensic efficiency and genetic divergence of 30 autosomal InDels in Chinese Han population from Jiangsu province. Forensic Sci Int Genet. 2018;37:e17-e19.
[4] Wei YL, Qin CJ, Dong H, et al. A validation study of a multiplex INDEL assay for forensic use in four Chinese populations. Forensic Sci Int Genet. 2014;9:e22-e25.
[5] Yang CH, Yin CY, Shen CM, et al. Genetic variation and forensic efficiency of autosomal insertion/deletion polymorphisms in Chinese Bai ethnic group: phylogenetic analysis to other populations. Oncotarget. 2017;8: 39582-39591.
[6] Guo Y, Shen C, Meng H, et al. Population Differentiations and Phylogenetic Analysis of Tibet and Qinghai Tibetan Groups Based on 30 InDel Loci. DNA Cell Biol. 2016;35:787-794.
[7] Jian H, Wang L, Wang H, et al. Population genetic analysis of 30 insertion-deletion (INDEL) loci in a Qinghai Tibetan group using the Investigator DIPplex Kit. Int J Legal Med. 2018.
[8] Ma R, Shen C, Wei Y, et al. Genetic differentiation and forensic efficiency evaluation for Chinese Salar ethnic minority based on a 5-dye multiplex insertion and deletion panel. Gene. 2018;660:41-50.
[9] Meng HT, Zhang YD, Shen CM, et al. Genetic polymorphism analyses of 30 InDels in Chinese Xibe ethnic group and its population genetic differentiations with other groups. Sci Rep. 2015;5:8260.
[10] Shen C, Zhu B, Yao T, et al. A 30-InDel Assay for Genetic Variation and Population Structure Analysis of Chinese Tujia Group. Sci Rep. 2016;6:36842.
[11] Zhang YD, Shen CM, Jin R, et al. Forensic evaluation and population genetic study of 30 insertion/deletion polymorphisms in a Chinese Yi group. Electrophoresis. 2015;36:1196-1201.
[12] Zhu B, Lan Q, Guo Y, et al. Population Genetic Diversity and Clustering Analysis for Chinese Dongxiang Group With 30 Autosomal InDel Loci Simultaneously Analyzed. Front Genet. 2018;9:279.
[13] Mei T, Shen CM, Liu YS, et al. Population genetic structure analysis and forensic evaluation of Xinjiang Uigur ethnic group on genomic deletion and insertion polymorphisms. Springerplus. 2016;5:1087.
[14] Kong T, Chen Y, Guo Y, et al. Autosomal InDel polymorphisms for population genetic structure and differentiation analysis of Chinese Kazak ethnic group. Oncotarget. 2017;8:56651-56658.
[15] Xie T, Guo Y, Chen L, et al. A set of autosomal multiple InDel markers for forensic application and population genetic analysis in the Chinese Xinjiang Hui group. Forensic Sci Int Genet. 2018;35:1-8.
[16] Guo Y, Chen C, Jin X, et al. Autosomal DIPs for population genetic structure and differentiation analyses of Chinese Xinjiang Kyrgyz ethnic group. Sci Rep. 2018;8:11054.
[17] Pepinski W, Abreu-Glowacka M, Koralewska-Kordel M, et al. Population genetics of 30 INDELs in populations of Poland and Taiwan. Mol Biol Rep. 2013;40:4333-4338.
[18] Kim EH, Lee HY, Yang IS, et al. Population data for 30 insertion–deletion markers in a Korean population. Int J Legal Med. 2013;128:51-52.
[19] Seong KM, Park JH, Hyun YS, et al. Population genetics of insertion-deletion polymorphisms in South Koreans using Investigator DIPplex kit. Forensic Sci Int Genet. 2014;8:80-83.
[20] Du W, Peng Z, Feng C, et al. Forensic efficiency and genetic variation of 30 InDels in Vietnamese and Nigerian populations. Oncotarget. 2017;8: 88934-88940.
[21] Poulsen L, Farzad MS, Borsting C, et al. Population and forensic data for three sets of forensic genetic markers in four ethnic groups from Iran: Persians, Lurs, Kurds and Azeris. Forensic Sci Int Genet. 2015;17:43-46.
[22] Tomas C, Poulsen L, Drobnic K, et al. Thirty autosomal insertion-deletion polymorphisms analyzed using the Investigator® DIPplex Kit in populations from Iraq, Lithuania, Slovenia, and Turkey. Forensic Sci Int Genet. 2016;25:142-144.
[23] Friis SL, Borsting C, Rockenbauer E, et al. Typing of 30 insertion/deletions in Danes using the first commercial indel kit--Mentype® DIPplex. Forensic Sci Int Genet. 2012;6:e72-e74.
[24] Zidkova A, Horinek A, Kebrdlova V, et al. Application of the new insertion–deletion polymorphism kit for forensic identification and parentage testing on the Czech population. Int J Legal Med. 2013;127:7-10.
[25] Martin P, Garcia O, Heinrichs B, et al. Population genetic data of 30 autosomal indels in Central Spain and the Basque Country populations. Forensic Sci Int Genet. 2013;7:e27-e30.
[26] Neuvonen AM, Palo JU, Hedman M, et al. Discrimination power of Investigator DIPplex loci in Finnish and Somali populations. Forensic Sci Int Genet. 2012;6:e99-e102.
[27] Carvalho A, Pinheiro MF. Population data of 30 insertion/delection polymorphisms from a sample taken in the North of Portugal. Int J Legal Med. 2013;127:65-67.
[28] Ferreira Palha TJB, Ribeiro Rodrigues EM, Cavalcante GC, et al. Population genetic analysis of insertion–deletion polymorphisms in a Brazilian population using the Investigator DIPplex kit. Forensic Sci Int Genet. 2015;19:10-14.
[29] Torres SR, Uehara CJ, Sutter-Latorre AF, et al. Population genetic data and forensic parameters of 30 autosomal InDel markers in Santa Catarina State population, Southern Brazil. Mol Biol Rep. 2014;41:5429-5433.
[30] Martínez-Cortés G, García-Aceves M, Favela-Mendoza AF, et al. Forensic parameters of the Investigator DIPplex kit (Qiagen) in six Mexican populations. Int J Legal Med. 2016;130:683-685.
[31] Hefke G, Davison S, D'Amato ME. Forensic performance of Investigator DIPplex indels genotyping kit in native, immigrant, and admixed populations in South Africa. Electrophoresis. 2015;36:3018-3025.

## Sheet: Table S2
Table S2. Genotypes of 30 DIPplex InDel polymorphisms in Hainan Han (n = 238) and Hainan Li (n = 207) populations.
Sample ID	HLD77	HLD77	HLD45	HLD45	HLD131	HLD131	HLD70	HLD70	HLD6	HLD6	HLD111	HLD111	HLD58	HLD58	HLD56	HLD56	HLD118	HLD118	HLD92	HLD92	HLD93	HLD93	HLD99	HLD99	HLD88	HLD88	HLD101	HLD101	HLD67	HLD67	HLD83	HLD83	HLD114	HLD114	HLD48	HLD48	HLD124	HLD124	HLD122	HLD122	HLD125	HLD125	HLD64	HLD64	HLD81	HLD81	HLD136	HLD136	HLD133
Han01	-	+	-	+	-	-	-	+	-	-	-	-	-	-	-	+	+	+	-	+	+	+	+	+	+	+	-	+	+	+	+	+	-	+	-	-	+	+	-	+	+	+	+	+	-	+	-	-	-
Han02	-	+	-	-	-	-	+	+	-	+	-	-	-	+	+	+	+	+	+	+	+	+	+	+	-	+	-	+	+	+	+	+	-	-	-	+	+	+	-	-	-	-	+	+	+	+	-	-	-
Han03	+	+	+	+	-	+	-	+	-	+	-	-	-	+	-	+	+	+	-	-	+	+	+	+	-	+	-	-	+	+	-	+	-	+	-	-	+	+	+	+	-	+	-	+	+	+	-	+	-
Han04	+	+	+	+	-	+	+	+	-	-	-	-	-	+	-	+	+	+	-	+	-	+	+	+	-	-	-	-	+	+	+	+	-	+	-	+	-	-	-	-	-	+	+	+	+	+	-	+	-
Han05	-	+	-	+	-	+	-	+	+	+	-	-	-	-	-	+	+	+	+	+	-	+	-	+	-	-	-	+	+	+	-	-	+	+	-	+	+	+	-	+	-	-	+	+	-	+	-	+	-
Han06	-	+	+	+	-	+	-	+	-	+	-	-	-	+	-	+	+	+	+	+	-	-	+	+	-	+	-	+	-	-	-	-	-	+	-	-	+	+	-	+	+	+	+	+	+	+	-	+	-
Han07	-	+	-	+	-	+	-	-	-	+	-	-	-	+	+	+	-	+	-	-	-	+	+	+	+	+	-	+	-	+	-	-	-	-	-	+	-	+	-	-	-	-	+	+	+	+	-	+	-
Han08	-	+	+	+	-	-	-	+	-	+	-	-	-	-	-	+	+	+	-	-	-	+	-	+	+	+	+	+	+	+	-	-	-	-	-	-	-	-	-	-	-	-	+	+	+	+	+	+	-
Han09	-	-	+	+	-	-	+	+	-	-	-	-	-	-	+	+	+	+	-	+	-	+	+	+	-	+	-	+	-	+	-	-	-	-	+	+	+	+	-	-	-	+	+	+	+	+	+	+	+
Han10	-	+	+	+	-	-	+	+	-	-	-	-	-	-	-	+	+	+	-	-	+	+	+	+	-	-	-	+	+	+	-	-	-	-	-	+	-	-	-	-	+	+	+	+	+	+	-	+	-
Han11	-	+	-	-	-	-	-	+	-	-	-	+	+	+	+	+	+	+	-	+	-	-	+	+	-	+	-	-	-	+	-	-	-	+	-	+	-	+	-	+	-	-	-	+	-	+	-	-	-
Han12	-	-	-	+	-	+	-	+	-	+	-	-	-	+	-	+	-	+	-	-	-	+	-	+	+	+	-	-	-	-	-	-	-	+	-	+	+	+	-	-	-	-	-	+	+	+	-	-	+
Han13	-	-	-	-	-	-	-	-	+	+	-	-	+	+	+	+	+	+	+	+	+	+	+	+	+	+	-	+	-	+	-	-	-	-	+	+	-	+	-	-	-	-	+	+	-	+	+	+	-
Han14	-	-	-	+	-	-	+	+	+	+	-	+	-	+	-	+	-	+	-	+	+	+	+	+	-	+	-	-	+	+	-	-	-	+	-	-	+	+	-	-	-	-	+	+	+	+	+	+	-
Han15	+	+	+	+	-	-	+	+	-	+	-	-	-	+	-	+	+	+	+	+	+	+	+	+	-	+	-	-	-	+	-	+	-	-	-	-	-	-	-	+	-	+	-	-	-	+	-	+	-
Han16	-	+	+	+	-	-	-	+	+	+	-	+	-	-	-	-	+	+	-	+	-	-	+	+	+	+	-	+	+	+	-	+	-	-	-	+	-	+	-	+	-	-	+	+	+	+	-	-	+
Han17	+	+	+	+	-	+	-	-	-	+	-	-	-	+	+	+	+	+	-	+	-	+	-	+	-	-	-	-	-	-	-	-	-	-	-	+	-	+	-	-	-	-	-	+	+	+	-	+	-
Han18	+	+	-	-	-	-	-	-	-	-	-	-	-	+	-	-	+	+	-	+	+	+	+	+	-	+	-	-	-	+	-	-	-	+	-	+	-	+	-	-	-	-	-	+	+	+	-	+	-
Han19	-	+	-	-	-	-	+	+	+	+	-	+	+	+	-	+	+	+	+	+	-	+	+	+	-	+	-	+	-	+	-	+	-	+	-	-	+	+	-	-	-	+	+	+	+	+	-	+	-
Han20	-	+	+	+	-	+	-	+	-	-	-	-	+	+	-	+	-	+	-	+	-	+	+	+	-	-	-	-	-	+	-	+	-	-	-	+	-	+	-	+	-	-	+	+	+	+	+	+	-
Han21	-	+	+	+	-	+	-	+	+	+	-	+	-	+	-	-	+	+	-	+	-	+	+	+	-	+	-	+	-	+	-	+	-	-	-	-	+	+	-	-	-	+	+	+	+	+	+	+	-
Han22	-	-	-	-	-	-	-	-	-	+	-	-	+	+	-	-	+	+	-	+	-	+	+	+	-	-	-	+	-	+	-	-	-	-	-	+	-	-	-	-	-	+	+	+	-	+	-	+	+
Han23	-	+	-	-	-	-	-	+	-	-	-	-	-	+	-	+	+	+	-	+	-	+	-	+	-	-	-	-	-	+	+	+	-	-	-	+	+	+	-	-	-	+	+	+	-	+	-	+	-
Han24	-	-	-	-	-	+	-	+	-	-	-	-	-	+	+	+	+	+	+	+	+	+	+	+	-	+	-	+	-	+	-	+	-	-	+	+	-	+	-	-	-	-	+	+	-	+	-	-	-
Han25	-	+	-	+	-	+	-	+	+	+	-	-	-	-	-	-	+	+	-	+	-	+	-	+	-	-	-	+	-	+	-	+	-	-	-	-	+	+	-	-	-	+	+	+	-	+	-	+	+
Han26	+	+	+	+	-	-	-	+	-	+	-	-	-	-	+	+	+	+	-	+	-	+	+	+	-	+	-	-	+	+	-	-	-	+	-	+	-	-	-	+	-	-	-	-	+	+	-	-	-
Han27	-	+	+	+	-	-	+	+	-	-	-	-	-	+	-	+	+	+	+	+	+	+	+	+	-	+	-	+	+	+	-	+	-	-	-	+	+	+	-	-	-	+	-	+	-	+	-	+	-
Han28	+	+	-	+	-	-	-	-	-	+	-	-	-	+	-	-	+	+	-	+	-	+	+	+	-	+	-	+	+	+	-	-	-	+	+	+	-	+	-	+	+	+	+	+	-	-	-	+	-
Han29	+	+	-	+	-	+	+	+	-	+	-	-	+	+	-	+	+	+	+	+	-	+	+	+	+	+	+	+	-	+	-	+	-	+	-	+	-	-	-	-	-	+	-	+	-	+	-	+	-
Han30	+	+	-	+	-	+	-	-	-	-	-	-	-	-	-	+	+	+	+	+	+	+	+	+	-	+	-	+	+	+	-	-	-	+	-	+	+	+	-	-	-	+	-	+	+	+	-	+	-
Han31	+	+	-	+	+	+	-	-	-	-	-	-	-	+	-	+	+	+	+	+	+	+	+	+	+	+	+	+	+	+	-	+	-	-	-	-	-	+	-	-	-	-	+	+	-	+	-	+	-
Han32	+	+	-	+	-	+	+	+	+	+	-	-	-	-	-	+	+	+	+	+	+	+	+	+	-	-	+	+	+	+	-	+	-	-	-	+	-	+	-	+	-	-	-	+	+	+	+	+	-
Han33	-	+	-	+	-	+	+	+	-	+	-	-	-	+	+	+	-	+	-	-	-	-	+	+	-	-	-	-	+	+	-	+	-	+	-	+	-	+	-	-	+	+	+	+	+	+	-	+	-
Han34	-	-	+	+	-	-	-	+	-	+	-	+	-	+	-	-	+	+	-	+	-	-	+	+	+	+	-	-	+	+	-	-	-	+	-	-	-	-	-	-	-	-	-	+	-	+	-	-	+
Han35	-	-	+	+	-	+	-	+	-	+	-	-	-	+	+	+	+	+	+	+	-	+	-	+	-	+	-	-	+	+	-	+	-	-	-	+	-	+	-	+	-	-	-	+	-	+	+	+	-
Han36	-	+	-	+	+	+	+	+	+	+	-	-	+	+	+	+	+	+	-	+	-	+	+	+	-	+	-	+	-	+	-	+	-	-	+	+	-	+	-	+	-	+	+	+	+	+	-	-	-
Han37	-	+	-	+	-	-	-	-	-	+	-	-	-	+	+	+	+	+	-	+	+	+	-	+	-	-	-	-	+	+	-	+	-	-	-	+	-	+	-	-	-	-	-	+	+	+	-	-	-
Han38	-	+	+	+	-	-	-	+	+	+	-	-	-	-	-	+	+	+	+	+	+	+	+	+	-	+	-	+	+	+	-	-	-	-	-	-	+	+	-	-	-	-	+	+	+	+	-	+	-
Han39	+	+	-	+	-	-	+	+	-	+	-	-	-	-	+	+	+	+	-	-	-	-	+	+	+	+	-	-	-	+	+	+	-	-	-	+	-	+	-	-	-	-	-	+	+	+	+	+	-
Han41	+	+	+	+	-	-	+	+	-	-	-	+	-	-	-	-	+	+	-	+	-	+	-	+	+	+	-	+	-	+	+	+	-	-	-	-	-	+	-	-	+	+	+	+	-	+	-	+	-
Han42	-	-	-	+	-	+	+	+	+	+	-	-	+	+	+	+	+	+	-	+	+	+	-	+	-	+	+	+	-	+	-	+	-	+	-	-	-	-	-	+	+	+	+	+	+	+	-	+	-
Han43	-	+	+	+	-	+	-	+	+	+	-	+	-	+	-	+	+	+	-	+	-	+	+	+	-	+	+	+	-	+	-	-	-	-	-	+	-	+	-	+	-	+	-	+	-	+	-	+	-
Han44	-	+	-	+	-	-	+	+	+	+	-	-	-	+	-	-	+	+	-	-	-	+	-	+	-	+	-	+	+	+	-	+	-	+	+	+	-	+	+	+	-	-	+	+	-	+	-	+	+
Han46	-	+	+	+	+	+	+	+	-	-	-	-	-	-	-	+	+	+	+	+	-	+	+	+	+	+	-	-	-	+	-	+	-	-	-	+	-	+	-	-	-	-	+	+	+	+	-	-	-
Han47	-	+	-	-	-	-	+	+	-	+	-	-	-	-	-	-	+	+	-	-	-	-	-	+	-	+	-	+	+	+	-	-	-	-	+	+	+	+	-	-	-	+	+	+	+	+	-	+	-
Han48	-	-	+	+	-	-	-	-	-	+	-	-	-	+	+	+	+	+	-	-	+	+	+	+	-	+	-	+	+	+	-	+	-	-	-	+	-	-	-	-	-	+	+	+	-	+	-	+	-
Han50	-	+	-	+	-	-	-	+	+	+	-	-	-	+	+	+	+	+	+	+	+	+	+	+	+	+	-	-	+	+	-	-	-	+	-	-	-	-	-	-	-	-	+	+	+	+	-	+	-
Han51	+	+	-	-	-	+	-	-	-	+	-	-	+	+	+	+	+	+	-	+	-	+	+	+	+	+	-	-	-	+	-	+	-	-	-	-	-	+	-	-	-	-	-	+	+	+	-	+	-
Han52	+	+	+	+	-	+	-	+	-	+	-	+	-	-	-	+	+	+	-	+	+	+	+	+	-	+	-	+	+	+	-	+	-	+	+	+	-	+	-	-	-	-	+	+	+	+	+	+	-
Han53	-	-	-	+	-	-	+	+	-	-	-	-	-	-	-	+	+	+	-	-	+	+	+	+	-	-	+	+	+	+	+	+	-	+	-	+	+	+	-	-	-	-	+	+	-	+	+	+	-
Han54	-	+	+	+	-	+	-	+	-	-	-	-	-	+	-	+	-	+	-	+	-	+	+	+	-	+	-	+	-	+	-	+	-	+	-	+	-	+	-	-	-	-	+	+	-	-	-	+	-
Han55	-	-	-	+	+	+	+	+	-	-	-	-	-	-	-	+	+	+	+	+	-	+	+	+	-	-	-	-	+	+	-	+	-	-	-	+	-	-	-	+	-	-	+	+	+	+	-	+	-
Han56	+	+	+	+	+	+	+	+	-	+	-	-	-	+	-	-	+	+	-	+	-	-	+	+	-	+	-	+	+	+	-	+	-	-	+	+	-	+	-	+	-	+	+	+	+	+	-	+	+
Han57	-	+	+	+	-	+	+	+	-	+	-	-	-	+	-	+	+	+	-	+	-	+	-	+	+	+	-	-	+	+	-	+	-	+	+	+	-	-	-	+	-	+	+	+	-	+	+	+	-
Han58	-	+	+	+	+	+	-	+	-	-	-	-	-	-	-	+	+	+	-	-	+	+	+	+	-	-	-	-	-	+	-	+	-	+	-	-	-	-	-	-	-	+	-	+	+	+	-	-	-
Han59	-	+	+	+	-	+	-	+	-	+	-	-	+	+	+	+	+	+	+	+	-	+	-	-	-	+	-	+	-	+	-	+	-	+	-	+	-	+	+	+	-	+	+	+	-	+	-	-	-
Han60	-	+	-	+	-	-	-	-	-	+	-	+	-	-	-	-	+	+	+	+	+	+	+	+	-	+	-	+	-	+	+	+	+	+	-	+	-	+	-	+	-	+	+	+	-	+	-	-	+
Han61	-	+	-	+	+	+	+	+	-	-	-	-	-	+	-	+	+	+	-	+	-	+	-	+	-	-	-	-	+	+	-	-	-	-	-	-	-	+	-	-	-	+	-	+	+	+	-	+	-
Han62	-	-	-	+	-	+	+	+	-	-	-	-	-	+	-	+	+	+	-	+	-	+	+	+	-	+	+	+	+	+	+	+	-	+	-	-	-	-	-	-	-	-	-	+	-	-	+	+	-
Han63	-	+	-	+	+	+	-	-	+	+	-	-	-	+	-	+	+	+	-	+	+	+	+	+	-	-	+	+	-	+	-	-	-	+	-	+	-	+	-	-	-	-	+	+	-	+	-	-	-
Han64	-	+	-	-	-	-	-	+	-	-	-	-	-	+	-	-	+	+	-	-	-	-	-	+	-	+	-	-	-	-	-	+	-	+	+	+	-	+	-	-	-	-	+	+	-	-	+	+	-
Han65	-	+	-	+	-	-	+	+	-	+	-	-	+	+	-	+	+	+	-	+	+	+	+	+	-	+	+	+	-	+	-	-	-	-	+	+	+	+	-	+	-	+	-	+	+	+	-	-	-
Han66	-	+	-	+	-	-	+	+	+	+	-	-	-	+	+	+	+	+	-	+	+	+	+	+	+	+	-	-	+	+	-	-	-	-	-	+	-	-	-	-	+	+	+	+	+	+	+	+	-
Han67	+	+	-	+	-	+	+	+	-	-	-	-	-	+	-	-	+	+	-	+	-	+	+	+	-	+	-	-	-	+	-	+	-	-	+	+	-	+	-	-	-	+	+	+	+	+	+	+	+
Han68	-	+	+	+	+	+	+	+	-	-	-	+	-	+	-	-	+	+	+	+	-	-	+	+	+	+	-	-	-	+	-	-	-	+	-	+	-	+	-	-	-	-	-	+	-	+	-	-	+
Han69	-	+	+	+	-	-	-	+	-	+	-	+	-	+	-	-	-	+	-	+	-	+	+	+	-	+	-	-	-	+	-	-	-	+	-	-	+	+	-	-	-	+	+	+	-	+	-	-	-
Han70	-	+	+	+	-	-	+	+	-	-	-	-	+	+	-	+	+	+	-	+	-	+	+	+	-	-	-	+	+	+	-	+	-	-	+	+	-	-	-	-	-	+	-	+	+	+	-	+	-
Han71	-	-	+	+	-	-	+	+	-	-	-	-	-	+	-	-	-	+	-	+	-	+	-	+	+	+	-	+	+	+	-	-	-	+	-	+	+	+	-	-	-	-	+	+	+	+	+	+	-
Han72	-	-	-	+	-	+	-	+	-	-	-	+	-	+	-	+	+	+	-	+	-	-	-	+	+	+	-	+	+	+	-	+	-	+	-	+	+	+	-	-	-	+	+	+	+	+	-	-	-
Han73	-	-	+	+	-	+	+	+	-	+	-	-	-	+	-	+	-	+	-	-	-	+	+	+	-	+	-	+	+	+	-	-	-	-	-	-	-	+	-	+	+	+	-	+	+	+	+	+	+
Han74	-	-	-	+	-	-	-	+	-	-	-	-	-	+	+	+	+	+	+	+	+	+	+	+	-	+	-	-	+	+	-	-	-	+	-	+	-	+	-	+	-	-	-	+	+	+	+	+	-
Han75	-	+	+	+	-	-	+	+	-	+	-	-	-	+	+	+	+	+	+	+	-	+	+	+	-	+	-	+	-	+	-	+	-	-	-	+	-	+	-	-	-	-	-	+	-	+	-	+	-
Han76	-	+	+	+	-	+	-	+	-	-	-	-	-	-	-	+	+	+	-	-	-	+	-	+	+	+	-	+	-	+	-	+	-	-	-	+	+	+	-	-	-	-	-	+	+	+	-	-	-
Han77	-	+	-	+	+	+	-	-	-	+	-	-	-	-	-	+	+	+	-	-	-	+	+	+	-	+	+	+	+	+	-	-	-	+	-	-	+	+	-	-	-	+	+	+	+	+	-	+	-
Han78	+	+	-	+	-	-	+	+	+	+	-	-	-	-	-	-	+	+	-	+	-	+	+	+	-	-	-	-	+	+	-	-	-	+	-	+	+	+	-	-	-	-	+	+	+	+	+	+	-
Han79	-	-	-	+	-	+	+	+	-	+	-	-	+	+	-	-	+	+	+	+	-	+	+	+	-	+	-	+	-	+	-	+	-	-	-	-	-	+	-	-	-	-	+	+	-	+	-	-	-
Han80	-	+	-	+	-	-	-	+	+	+	-	-	+	+	-	+	+	+	-	-	+	+	+	+	-	+	-	-	+	+	-	+	-	+	-	+	+	+	-	+	-	+	-	+	+	+	-	+	-
Han81	+	+	+	+	+	+	-	+	-	+	-	-	-	-	-	+	+	+	-	+	+	+	+	+	-	-	-	-	-	+	-	+	-	-	-	-	-	+	-	+	-	+	+	+	+	+	-	-	-
Han82	-	+	+	+	+	+	-	+	-	+	-	-	-	-	+	+	+	+	-	+	-	+	+	+	-	-	-	+	+	+	-	+	-	-	-	-	-	+	-	-	-	+	-	+	+	+	+	+	-
Han83	-	-	+	+	-	+	-	+	-	+	-	-	+	+	-	+	+	+	+	+	-	+	+	+	-	-	+	+	-	+	-	-	-	-	+	+	-	+	-	-	-	+	-	+	-	+	-	-	-
Han84	-	+	-	+	-	-	-	+	+	+	-	-	-	+	-	+	+	+	-	+	+	+	+	+	-	-	-	-	+	+	-	-	-	+	-	-	-	+	-	+	-	+	+	+	-	-	+	+	-
Han85	-	+	+	+	-	-	-	-	+	+	-	-	+	+	-	-	+	+	-	-	+	+	+	+	-	+	-	+	+	+	-	-	-	-	-	+	-	+	-	-	-	-	+	+	-	+	-	-	-
Han86	+	+	-	+	-	-	+	+	-	-	-	-	-	-	-	+	-	+	+	+	-	-	+	+	-	-	+	+	-	+	-	+	-	-	-	-	+	+	-	-	-	-	+	+	+	+	+	+	-
Han87	+	+	+	+	-	+	-	+	+	+	-	-	-	-	+	+	+	+	+	+	-	+	+	+	-	-	-	-	+	+	-	+	-	-	-	+	+	+	-	+	-	+	-	+	-	+	-	-	-
Han88	-	+	+	+	-	+	-	+	-	-	-	-	-	+	-	-	+	+	-	+	+	+	+	+	-	+	-	-	+	+	-	-	-	-	+	+	-	+	-	+	+	+	+	+	-	+	+	+	+
Han89	-	-	-	+	-	+	+	+	-	+	-	-	-	+	-	+	-	+	-	-	-	-	+	+	+	+	-	+	-	+	-	-	-	-	-	-	-	+	-	+	-	+	-	+	+	+	-	+	-
Han90	-	-	-	-	-	+	-	+	+	+	-	+	+	+	+	+	+	+	-	-	-	+	+	+	+	+	-	-	-	+	-	+	-	-	-	+	-	-	-	-	+	+	+	+	-	+	-	-	-
Han91	-	+	-	+	-	+	-	+	-	-	-	-	-	+	+	+	+	+	+	+	+	+	+	+	-	+	-	+	+	+	-	+	-	-	-	-	-	-	-	-	+	+	-	-	-	+	-	-	-
Han92	-	+	+	+	-	+	-	+	-	+	-	-	-	-	-	-	+	+	-	-	-	+	+	+	-	-	-	+	+	+	-	-	-	-	-	-	-	+	+	+	-	+	-	+	-	+	+	+	+
Han93	-	+	+	+	-	-	-	+	-	+	-	-	+	+	+	+	+	+	+	+	-	+	-	+	-	+	-	+	+	+	+	+	-	-	-	+	+	+	-	+	-	+	-	+	+	+	-	+	-
Han94	-	+	-	-	-	-	-	+	-	-	-	-	-	+	-	-	+	+	-	+	-	+	+	+	+	+	-	+	+	+	-	-	-	-	+	+	+	+	-	+	-	-	+	+	-	+	-	+	+
Han95	-	+	-	+	+	+	-	+	-	+	-	-	+	+	-	-	+	+	-	+	-	-	+	+	-	-	-	+	-	+	+	+	-	-	-	+	-	+	-	+	-	+	-	+	+	+	-	-	+
Han96	+	+	-	+	-	+	+	+	-	-	-	-	+	+	-	+	+	+	-	+	-	-	+	+	-	+	-	+	-	+	-	+	-	-	-	+	-	+	-	-	-	+	+	+	+	+	-	+	-
Han97	-	+	+	+	-	-	-	+	-	-	-	+	-	-	-	+	+	+	-	-	+	+	+	+	-	+	-	+	-	+	+	+	-	-	-	-	-	-	-	-	-	-	+	+	-	+	+	+	-
Han98	-	+	+	+	-	+	-	+	-	+	-	-	-	+	-	+	+	+	-	-	-	+	+	+	-	+	-	-	-	+	-	-	-	-	-	+	-	+	-	-	+	+	-	+	-	+	-	-	+
Han99	-	-	-	+	-	-	+	+	-	+	-	-	-	+	-	-	+	+	-	+	+	+	+	+	+	+	-	+	-	+	-	-	-	+	-	+	-	+	-	+	-	-	+	+	-	+	-	+	+
Han100	+	+	-	-	-	+	-	+	-	-	-	-	-	+	-	+	-	+	+	+	-	+	+	+	-	+	+	+	-	+	-	+	-	+	-	-	-	-	-	+	-	-	+	+	+	+	-	+	-
Han101	-	+	-	+	+	+	-	+	-	+	-	-	-	-	-	+	+	+	-	-	+	+	+	+	+	+	-	+	+	+	-	+	-	+	-	+	-	+	-	+	+	+	-	+	-	+	-	-	+
Han102	-	+	+	+	-	-	-	+	-	+	-	-	-	+	+	+	+	+	-	-	+	+	+	+	-	+	-	+	-	+	-	-	-	-	-	+	-	+	-	-	-	+	+	+	-	+	-	-	+
Han103	-	+	+	+	-	+	-	+	-	+	-	-	+	+	-	-	-	+	-	+	-	+	+	+	-	+	-	-	-	-	-	+	-	+	-	-	+	+	-	-	-	+	-	+	+	+	+	+	-
Han104	+	+	+	+	-	+	-	-	-	+	-	-	-	-	+	+	+	+	-	+	-	+	+	+	-	-	-	-	-	+	-	-	-	-	-	+	-	+	-	-	-	-	-	+	+	+	-	+	-
Han105	-	-	-	-	-	+	-	+	-	+	-	+	-	-	+	+	+	+	+	+	+	+	+	+	+	+	-	-	-	-	-	-	-	+	-	-	+	+	-	-	-	+	+	+	+	+	+	+	+
Han106	-	-	-	+	-	+	+	+	-	+	-	-	+	+	-	+	+	+	-	+	-	+	+	+	-	+	-	+	+	+	-	+	-	-	-	-	-	+	-	+	-	+	+	+	-	+	-	+	-
Han107	+	+	+	+	-	-	-	-	-	-	-	-	-	+	-	+	-	+	+	+	-	+	+	+	-	-	-	+	+	+	-	-	-	-	-	+	-	+	-	-	-	-	-	+	-	+	-	-	-
Han108	-	-	+	+	-	-	-	-	-	+	-	-	-	+	-	+	+	+	+	+	+	+	-	+	+	+	-	+	+	+	-	-	-	-	-	+	+	+	-	-	-	+	+	+	+	+	-	+	-
Han109	+	+	+	+	-	+	-	-	-	+	-	-	+	+	+	+	+	+	-	-	-	+	+	+	-	-	-	-	-	-	-	-	-	-	-	+	+	+	-	-	-	-	+	+	+	+	-	+	-
Han110	-	+	+	+	-	-	-	-	-	+	-	-	-	+	-	+	+	+	-	+	+	+	+	+	-	+	-	+	-	+	-	-	-	-	-	-	+	+	-	-	+	+	+	+	+	+	-	-	-
Han111	-	-	-	+	-	+	-	+	-	-	-	+	-	-	+	+	+	+	+	+	-	+	-	+	-	-	-	+	+	+	-	-	-	-	-	-	-	-	-	-	-	+	+	+	+	+	-	+	-
Han112	+	+	+	+	-	+	-	+	-	+	-	-	-	-	-	+	+	+	-	+	+	+	+	+	-	-	-	-	-	+	-	-	-	-	-	-	-	+	-	-	-	+	+	+	-	+	-	+	-
Han113	+	+	+	+	-	+	-	-	-	+	-	-	-	+	+	+	+	+	-	+	-	+	+	+	-	-	-	-	-	-	-	-	-	-	-	+	-	+	-	-	-	-	-	+	+	+	-	+	-
Han114	+	+	+	+	-	-	-	-	-	+	-	-	-	+	+	+	+	+	-	+	-	+	+	+	-	-	-	-	-	-	-	-	-	-	-	+	-	+	-	-	-	-	-	+	+	+	-	+	-
Han115	-	+	-	+	+	+	+	+	-	-	-	-	-	+	-	+	+	+	-	+	-	+	-	+	+	+	-	-	+	+	-	+	-	+	-	-	+	+	-	-	-	+	-	+	-	+	-	-	+
Han116	+	+	+	+	-	-	-	+	-	-	-	-	-	+	-	+	+	+	-	-	+	+	-	+	-	+	+	+	+	+	+	+	-	-	+	+	-	-	-	-	-	+	+	+	+	+	+	+	+
Han117	-	-	-	+	-	+	+	+	+	+	-	-	+	+	-	-	+	+	+	+	-	+	+	+	-	+	-	-	-	+	-	-	-	+	-	-	-	+	+	+	+	+	+	+	+	+	-	+	-
Han118	-	+	-	+	-	-	+	+	+	+	-	-	-	+	-	+	+	+	-	-	-	+	+	+	-	+	-	+	+	+	-	+	-	+	-	+	-	+	-	-	-	-	+	+	-	+	-	+	-
Han119	+	+	+	+	-	-	-	-	+	+	-	-	-	-	-	+	+	+	-	-	-	-	+	+	-	+	-	-	+	+	+	+	-	-	-	+	-	-	-	+	-	+	+	+	+	+	+	+	-
Han120	-	+	+	+	-	-	+	+	-	+	-	-	-	+	-	-	-	+	+	+	-	+	+	+	-	+	-	-	-	+	-	+	-	-	+	+	-	+	-	-	-	-	+	+	+	+	+	+	+
Han121	+	+	+	+	-	+	-	+	-	+	-	-	-	+	+	+	+	+	-	+	-	+	+	+	-	+	-	-	-	-	-	-	-	-	-	+	-	+	-	-	-	+	-	+	+	+	-	+	-
Han122	-	-	-	+	-	-	-	+	+	+	-	-	-	+	-	+	+	+	-	+	+	+	+	+	-	+	-	+	-	+	-	+	-	-	-	-	+	+	-	-	-	+	+	+	+	+	+	+	-
Han123	+	+	+	+	-	+	-	-	-	+	-	-	-	+	+	+	+	+	-	+	-	+	-	+	-	-	-	-	-	+	-	-	-	-	-	+	-	+	-	-	-	-	-	+	+	+	-	+	-
Han124	+	+	+	+	-	+	-	-	-	+	-	-	-	+	+	+	+	+	-	+	-	+	-	+	-	-	-	-	-	+	-	-	-	-	-	+	-	+	-	-	-	-	-	+	+	+	-	+	-
Han125	-	+	+	+	-	-	-	-	-	+	-	-	-	+	-	+	+	+	-	+	-	+	+	+	-	-	-	-	-	-	-	-	-	-	-	+	-	+	-	-	-	-	-	+	+	+	-	+	-
Han127	-	+	+	+	-	+	-	+	+	+	-	-	+	+	-	+	+	+	-	+	-	+	+	+	-	+	-	-	-	+	-	-	-	-	+	+	-	+	-	-	-	+	+	+	+	+	-	+	-
Han128	-	+	+	+	-	+	+	+	-	+	-	-	-	-	-	+	+	+	-	-	-	+	+	+	-	+	-	-	+	+	-	+	-	+	-	+	-	+	-	-	-	-	+	+	+	+	+	+	-
Han129	+	+	+	+	-	-	-	-	-	+	-	-	-	+	+	+	+	+	-	+	-	+	+	+	-	-	-	-	-	+	-	-	-	-	-	+	-	+	-	-	-	-	-	+	+	+	-	+	-
Han130	+	+	-	+	+	+	-	+	-	+	-	-	-	+	+	+	-	+	-	+	-	+	-	+	-	+	-	+	-	+	-	+	-	+	-	-	+	+	-	-	-	-	+	+	+	+	+	+	-
Han132	-	+	-	+	-	-	-	+	-	-	-	-	-	+	-	+	+	+	-	+	-	+	-	+	-	-	-	-	+	+	-	-	-	-	-	+	-	+	-	-	-	-	+	+	+	+	-	+	-
Han133	-	-	-	-	-	+	+	+	-	+	-	+	+	+	-	+	+	+	+	+	-	+	+	+	-	+	+	+	+	+	-	+	-	-	-	-	-	-	-	-	-	+	+	+	+	+	-	-	-
Han135	-	+	+	+	-	+	-	-	-	+	-	-	-	+	+	+	+	+	-	+	-	+	+	+	-	-	-	+	-	+	-	+	-	-	-	+	-	+	-	-	-	-	-	+	+	+	+	+	-
Han136	+	+	+	+	-	-	-	+	+	+	-	-	-	-	+	+	+	+	-	-	-	+	+	+	-	-	-	+	-	-	+	+	-	-	+	+	-	+	-	-	-	+	+	+	+	+	-	+	-
Han137	-	+	-	+	-	+	+	+	-	+	-	-	-	+	-	+	+	+	-	-	-	+	+	+	-	-	-	-	+	+	-	+	-	-	+	+	-	+	-	-	-	-	+	+	-	+	-	+	-
Han139	+	+	+	+	-	+	-	-	-	+	-	-	-	+	+	+	+	+	-	+	-	+	+	+	-	-	-	-	-	+	-	-	-	-	-	+	-	+	-	-	-	-	-	+	+	+	-	+	-
Han140	-	+	-	+	-	+	-	-	+	+	-	-	-	+	+	+	-	+	-	+	-	+	+	+	-	-	-	+	+	+	-	-	-	+	-	+	-	+	-	+	-	+	+	+	+	+	+	+	-
Han141	+	+	-	+	-	-	-	+	-	+	-	-	-	+	+	+	+	+	-	+	-	+	+	+	-	-	-	-	-	+	-	-	-	-	-	+	-	+	-	-	-	-	+	+	+	+	-	+	-
Han142	-	+	+	+	-	+	-	+	-	+	-	-	-	+	-	+	+	+	-	+	-	+	+	+	-	-	-	-	-	+	-	-	-	-	-	+	-	+	-	-	-	-	+	+	+	+	-	+	-
Han143	+	+	+	+	-	-	-	+	-	-	-	-	-	+	-	+	+	+	-	-	+	+	+	+	-	+	-	-	-	+	-	+	+	+	-	+	-	+	-	+	+	+	+	+	+	+	+	+	-
Han144	-	+	-	+	-	-	-	-	-	-	-	-	+	+	+	+	+	+	-	+	-	+	+	+	-	+	-	+	+	+	-	+	-	-	-	+	-	+	-	-	-	+	+	+	-	+	+	+	-
Han145	-	+	+	+	-	+	-	+	-	+	-	-	-	+	-	+	+	+	-	+	-	+	-	+	-	-	-	-	-	-	-	-	-	-	-	+	-	+	-	-	-	-	-	+	+	+	+	+	-
Han146	-	-	-	-	-	+	-	-	+	+	-	+	-	+	+	+	+	+	-	-	+	+	+	+	+	+	-	-	+	+	-	+	-	-	-	+	+	+	-	-	-	-	+	+	+	+	-	-	-
Han147	+	+	+	+	-	-	-	-	-	-	-	-	-	-	-	+	+	+	-	-	+	+	+	+	-	-	-	+	+	+	-	-	-	-	-	+	-	+	-	+	+	+	-	+	+	+	-	-	-
Han148	+	+	+	+	-	+	-	-	-	+	-	-	-	+	+	+	+	+	-	+	-	+	+	+	-	-	-	-	-	+	-	-	-	-	-	+	-	+	-	-	-	-	-	+	+	+	-	+	-
Han149	+	+	+	+	-	-	-	-	-	+	-	-	-	-	+	+	+	+	-	+	-	+	+	+	-	-	-	-	-	+	-	-	-	-	-	+	-	+	-	-	-	-	-	+	+	+	-	+	-
Han150	-	-	-	+	-	-	-	+	-	+	-	+	-	+	-	-	+	+	-	+	+	+	+	+	-	+	-	-	-	+	-	+	-	+	+	+	-	+	-	-	-	+	+	+	+	+	-	-	-
Han151	-	-	-	+	-	+	-	+	-	+	-	-	+	+	-	+	+	+	-	+	+	+	-	+	-	+	+	+	-	+	-	+	-	-	-	-	+	+	-	-	-	-	+	+	+	+	+	+	-
Han152	-	+	+	+	-	-	-	+	-	+	-	-	-	-	-	+	+	+	-	+	-	+	+	+	+	+	+	+	-	+	-	+	-	-	-	-	-	-	-	-	-	+	-	+	+	+	-	-	-
Han153	-	+	+	+	-	+	+	+	-	+	-	-	-	+	+	+	+	+	+	+	-	+	-	+	+	+	-	-	-	+	-	+	-	-	+	+	-	-	-	-	+	+	-	+	+	+	-	+	-
Han154	-	+	+	+	-	+	-	-	+	+	-	-	-	+	-	+	+	+	-	+	-	+	+	+	-	-	-	+	+	+	-	+	-	-	+	+	-	+	-	+	-	+	+	+	-	+	-	+	-
Han155	+	+	+	+	-	-	-	+	-	-	-	+	-	-	+	+	-	+	-	+	-	+	-	+	+	+	-	+	+	+	+	+	-	-	-	+	-	-	-	-	-	-	+	+	+	+	+	+	-
Han156	-	+	-	-	-	-	-	-	+	+	-	-	-	+	-	+	+	+	-	+	-	+	+	+	-	-	-	+	-	+	-	+	-	+	-	-	-	+	-	-	-	-	-	+	+	+	-	-	-
Han157	-	+	-	-	-	-	-	+	-	-	-	-	-	-	-	-	+	+	-	+	-	-	+	+	-	+	-	+	+	+	-	+	-	+	+	+	+	+	-	-	-	-	+	+	+	+	-	+	-
Han158	-	+	-	+	+	+	-	+	-	+	-	-	-	-	+	+	-	-	-	+	-	+	-	+	-	+	+	+	-	+	-	-	-	-	+	+	-	+	-	-	-	-	+	+	-	+	+	+	-
Han159	-	+	-	+	-	+	-	-	-	+	-	-	-	-	-	+	+	+	-	+	-	+	+	+	+	+	-	+	-	+	-	-	-	+	-	-	-	+	-	-	-	+	+	+	+	+	-	+	+
Han160	-	-	-	+	-	-	+	+	-	+	-	-	-	+	-	+	+	+	+	+	-	+	+	+	-	-	-	+	+	+	-	+	-	-	-	-	-	-	-	-	-	-	+	+	+	+	-	-	+
Han161	-	-	-	-	-	+	-	+	-	+	-	-	-	+	-	+	+	+	-	+	+	+	+	+	-	+	-	+	+	+	-	-	-	+	-	-	+	+	-	-	-	+	+	+	+	+	-	+	-
Han162	-	+	-	+	-	+	-	+	-	+	-	-	-	+	+	+	+	+	-	+	+	+	+	+	+	+	-	-	+	+	-	+	+	+	-	+	-	+	+	+	-	+	+	+	+	+	+	+	-
Han163	-	+	-	-	-	-	+	+	-	-	-	+	-	+	-	-	+	+	-	-	-	-	-	+	+	+	-	+	+	+	-	-	-	-	-	+	+	+	-	-	-	+	+	+	+	+	+	+	+
Han164	-	+	-	+	-	+	-	+	-	+	-	-	-	+	-	-	+	+	-	+	-	+	+	+	-	+	-	+	-	+	-	+	-	-	-	+	-	+	-	+	-	+	+	+	+	+	-	+	-
Han165	-	-	-	+	-	+	-	+	-	-	-	-	+	+	-	+	+	+	-	-	-	+	+	+	+	+	-	+	-	+	-	+	-	-	-	-	-	+	-	-	-	+	+	+	+	+	-	-	-
Han166	-	+	-	+	-	-	+	+	-	+	-	-	-	-	-	+	+	+	-	-	+	+	+	+	-	+	-	+	+	+	-	-	-	-	-	+	-	+	-	-	-	-	-	+	+	+	-	+	-
Han167	-	+	-	-	+	+	-	+	-	+	-	-	-	-	+	+	+	+	+	+	-	+	+	+	-	+	+	+	+	+	+	+	-	-	-	+	-	+	-	+	-	-	+	+	-	+	-	-	-
Han168	-	-	-	+	-	+	-	+	-	-	+	+	-	+	-	+	+	+	-	+	-	+	+	+	+	+	-	-	-	+	-	+	-	-	-	+	-	+	-	+	-	+	-	+	+	+	-	+	-
Han169	+	+	-	+	-	-	+	+	-	-	-	-	-	+	-	+	+	+	+	+	+	+	+	+	+	+	+	+	-	+	-	-	-	-	-	-	-	+	-	-	-	+	+	+	+	+	-	+	-
Han170	+	+	-	+	-	-	-	+	+	+	-	-	+	+	+	+	+	+	+	+	-	+	+	+	+	+	+	+	+	+	-	+	-	+	-	+	-	+	-	+	-	+	+	+	+	+	-	-	-
Han171	-	-	-	+	-	-	-	+	+	+	-	+	-	+	+	+	+	+	-	-	-	-	-	+	-	+	-	+	-	-	-	-	-	-	-	-	-	+	+	+	-	+	-	+	+	+	-	+	-
Han172	-	+	+	+	-	-	-	+	-	+	-	-	-	+	-	+	+	+	-	-	-	+	+	+	+	+	-	-	+	+	-	+	-	-	-	-	-	+	-	-	-	+	+	+	+	+	+	+	-
Han173	+	+	+	+	-	+	-	+	-	-	-	-	-	-	-	+	+	+	-	+	-	+	+	+	-	-	-	-	-	+	-	-	-	-	-	+	-	+	-	-	-	+	-	+	+	+	-	+	-
Han174	-	+	-	+	-	-	-	-	-	+	-	-	-	-	-	+	+	+	-	-	-	+	+	+	-	+	-	+	+	+	+	+	-	-	-	-	-	-	-	+	-	-	+	+	-	+	+	+	-
Han175	-	-	-	+	-	+	+	+	-	-	-	-	+	+	-	+	+	+	-	+	-	+	-	+	-	+	-	-	-	+	+	+	-	-	-	+	+	+	-	+	-	-	+	+	-	+	-	-	-
Han176	-	+	+	+	-	-	+	+	+	+	-	+	-	+	-	+	+	+	+	+	-	+	-	+	+	+	-	-	+	+	-	-	-	-	-	-	-	+	-	-	-	-	+	+	+	+	+	+	-
Han177	+	+	+	+	-	+	+	+	-	+	-	+	-	+	-	-	+	+	-	+	-	+	+	+	-	+	+	+	-	+	-	+	-	+	-	-	-	+	-	+	-	-	-	+	+	+	-	+	-
Han178	-	+	+	+	-	+	+	+	+	+	-	-	-	-	+	+	+	+	-	-	-	+	+	+	-	+	-	+	-	+	+	+	-	-	+	+	-	-	-	-	-	-	+	+	+	+	-	+	+
Han179	+	+	-	-	-	-	-	+	-	+	-	-	-	+	-	+	+	+	-	+	-	+	+	+	-	+	-	-	-	+	-	+	-	+	-	-	-	+	-	-	-	+	-	+	+	+	-	+	-
Han180	-	+	-	+	+	+	-	+	-	-	-	+	-	-	-	+	+	+	+	+	-	+	+	+	-	+	+	+	-	+	-	-	-	-	-	-	+	+	-	-	+	+	-	+	-	+	-	+	-
Han181	-	+	-	-	-	-	-	+	+	+	-	-	-	+	-	-	+	+	-	-	-	+	+	+	-	+	-	-	-	+	-	+	-	+	-	+	-	+	-	+	-	-	-	+	-	+	-	+	-
Han182	-	-	-	+	-	-	-	+	-	+	-	+	-	-	+	+	+	+	-	-	-	+	+	+	-	-	-	-	+	+	-	-	-	+	-	-	+	+	-	+	-	+	-	+	+	+	-	-	-
Han183	-	-	-	+	-	-	-	+	-	-	-	+	-	-	-	+	-	+	-	-	-	+	+	+	-	+	-	-	-	+	-	+	-	+	+	+	-	+	-	+	-	+	+	+	-	+	-	-	+
Han184	+	+	-	+	-	-	+	+	-	-	-	-	-	+	-	+	+	+	-	+	+	+	+	+	+	+	-	+	+	+	-	-	-	+	-	-	+	+	-	-	-	+	-	+	-	+	-	+	-
Han185	-	+	+	+	-	-	-	+	+	+	-	-	-	+	+	+	-	+	-	+	+	+	+	+	-	+	+	+	-	+	-	-	-	+	-	+	-	-	-	-	-	-	+	+	-	+	-	-	-
Han186	+	+	+	+	-	-	-	+	-	+	-	-	-	-	+	+	+	+	+	+	+	+	-	+	-	+	-	+	+	+	-	+	-	-	-	-	-	+	-	+	-	+	-	+	+	+	-	+	+
Han187	-	+	+	+	-	-	-	-	+	+	-	-	-	+	-	+	-	+	-	+	-	+	+	+	-	+	+	+	-	+	-	+	-	-	-	+	+	+	-	-	-	+	-	+	+	+	-	+	-
Han188	-	+	-	+	-	+	-	+	-	+	-	-	+	+	-	+	+	+	-	+	-	+	+	+	-	+	-	+	-	+	-	+	-	-	-	-	-	+	-	-	-	+	+	+	-	+	-	+	-
Han189	-	+	-	+	-	+	-	+	-	-	-	-	-	-	-	+	+	+	-	+	-	+	-	+	-	-	-	-	-	+	-	-	-	-	-	+	-	+	-	-	-	-	-	+	+	+	-	+	-
Han190	-	+	+	+	-	-	-	-	-	+	-	-	-	+	-	+	+	+	-	+	-	-	+	+	+	+	-	-	-	+	-	+	-	-	-	-	-	-	-	-	+	+	-	+	-	-	-	+	-
Han191	-	-	-	-	-	+	+	+	-	+	-	-	-	+	-	-	+	+	-	+	+	+	+	+	-	+	-	-	+	+	-	+	-	-	-	-	-	+	-	-	-	+	-	+	+	+	+	+	-
Han192	-	-	-	+	-	-	-	+	+	+	-	+	-	+	-	-	+	+	-	+	-	+	-	+	-	+	-	+	+	+	-	+	-	-	-	-	+	+	-	+	-	+	+	+	-	+	-	+	-
Han193	-	+	+	+	-	+	+	+	-	+	-	-	-	+	-	-	+	+	-	-	+	+	+	+	-	-	-	+	-	+	+	+	-	-	-	-	-	-	+	+	+	+	+	+	-	+	-	-	-
Han194	-	+	+	+	-	-	-	+	-	-	-	+	-	+	-	+	+	+	-	-	+	+	-	+	-	+	-	+	-	+	-	-	+	+	-	-	-	-	-	-	-	-	+	+	+	+	-	+	-
Han195	-	-	-	+	-	+	+	+	-	-	-	-	+	+	-	-	+	+	-	+	-	+	+	+	+	+	-	-	+	+	-	+	-	-	-	+	-	+	-	-	-	+	+	+	-	+	+	+	-
Han196	-	+	+	+	-	-	+	+	-	-	-	-	-	+	+	+	+	+	-	+	+	+	+	+	+	+	-	+	+	+	-	+	-	-	-	-	-	+	-	-	-	+	+	+	+	+	+	+	-
Han197	-	+	+	+	+	+	+	+	-	+	-	-	-	-	-	+	+	+	-	-	+	+	+	+	-	+	+	+	-	+	-	-	-	-	-	+	-	+	-	+	-	-	-	+	+	+	-	+	-
Han198	-	+	-	+	-	+	-	+	-	+	-	-	-	+	-	+	-	-	+	+	-	-	+	+	-	+	-	-	-	+	-	+	+	+	-	+	+	+	-	-	-	+	-	+	-	+	-	+	-
Han199	-	+	+	+	-	-	-	+	-	+	-	-	-	+	+	+	-	-	-	+	+	+	+	+	+	+	-	+	+	+	-	+	-	-	-	+	-	-	-	-	-	+	+	+	-	+	-	-	-
Han200	-	+	-	+	-	-	-	+	-	-	-	-	-	-	-	+	+	+	+	+	-	+	-	+	-	+	-	-	-	+	-	-	-	-	-	-	-	-	-	-	-	+	+	+	+	+	-	+	+
Han201	+	+	-	+	+	+	-	+	-	-	-	-	-	+	-	+	+	+	-	+	-	+	+	+	-	+	-	-	+	+	-	+	-	-	-	+	-	-	-	-	-	-	+	+	+	+	+	+	-
Han202	-	+	-	+	-	-	-	+	-	+	-	+	-	-	+	+	+	+	-	-	+	+	+	+	-	+	+	+	+	+	+	+	-	-	-	-	-	+	-	-	-	-	+	+	+	+	-	+	-
Han203	-	+	+	+	+	+	+	+	+	+	-	+	-	-	-	-	+	+	-	-	-	-	+	+	-	-	-	+	-	+	-	+	-	+	-	+	-	-	-	-	-	-	+	+	+	+	-	+	-
Han204	+	+	-	+	-	-	-	-	+	+	-	-	-	-	+	+	+	+	-	-	-	+	+	+	-	+	+	+	+	+	-	-	-	-	-	+	-	+	-	-	-	+	+	+	+	+	+	+	+
Han205	-	-	+	+	-	-	-	+	+	+	-	+	-	+	-	+	+	+	-	+	-	-	+	+	+	+	-	+	-	-	-	-	-	-	-	-	-	-	-	+	+	+	-	+	+	+	-	+	-
Han206	-	+	+	+	-	+	+	+	-	+	-	+	-	-	-	-	-	-	-	+	-	+	+	+	-	+	+	+	+	+	-	+	-	+	+	+	-	+	+	+	-	+	+	+	+	+	-	+	-
Han207	-	+	-	+	-	+	-	+	-	-	-	-	+	+	-	+	+	+	-	-	-	+	+	+	-	+	-	+	+	+	-	+	+	+	-	+	+	+	-	-	-	-	-	+	-	+	+	+	-
Han208	-	+	+	+	+	+	-	+	-	+	-	-	+	+	+	+	+	+	-	+	-	+	+	+	-	+	-	-	+	+	-	+	-	-	-	+	+	+	-	-	-	+	-	+	-	+	-	+	-
Han209	-	+	-	+	-	+	-	+	-	+	-	-	-	-	+	+	-	+	-	+	-	+	-	+	-	-	-	-	+	+	-	+	-	-	-	+	-	+	-	+	-	+	+	+	+	+	-	+	-
Han210	-	+	+	+	-	-	+	+	-	+	-	-	-	-	+	+	+	+	-	-	-	-	+	+	-	-	-	+	-	+	-	+	-	-	-	-	-	+	-	-	-	+	+	+	-	+	-	-	-
Han211	-	-	-	+	-	-	+	+	-	+	-	-	-	+	-	-	-	+	-	-	-	+	+	+	-	-	-	+	+	+	-	+	-	-	-	+	-	-	-	-	-	+	+	+	-	+	+	+	-
Han212	-	-	-	+	-	-	-	+	-	+	-	-	-	+	-	+	-	+	-	+	-	+	+	+	-	+	-	+	+	+	-	-	-	-	+	+	-	+	-	-	-	+	-	+	-	+	-	+	-
Han213	-	+	+	+	-	+	-	+	-	+	+	+	+	+	-	-	+	+	-	+	-	+	+	+	-	+	+	+	+	+	-	+	-	-	-	+	-	-	-	-	-	+	+	+	-	+	-	+	-
Han214	-	+	-	-	-	-	-	+	-	-	-	-	-	+	-	+	+	+	-	+	+	+	-	+	+	+	-	+	-	+	-	-	-	-	-	+	-	+	-	-	-	+	+	+	-	-	-	+	+
Han215	-	+	+	+	-	-	+	+	+	+	-	-	-	+	-	+	+	+	-	-	-	+	+	+	+	+	-	+	+	+	-	-	-	-	-	-	-	+	-	-	-	-	-	+	-	+	+	+	-
Han216	+	+	+	+	-	-	+	+	+	+	-	+	-	-	-	+	+	+	+	+	-	+	+	+	-	+	-	+	-	+	-	-	-	+	+	+	-	+	-	+	-	+	-	-	+	+	-	-	-
Han217	+	+	-	+	-	+	-	-	+	+	-	-	-	+	+	+	+	+	-	+	-	+	+	+	-	+	-	-	-	+	-	+	-	-	-	-	+	+	+	+	-	-	-	+	+	+	-	+	-
Han218	-	-	-	+	-	-	-	+	+	+	-	-	-	+	-	+	+	+	-	+	-	-	-	+	-	-	-	+	+	+	+	+	+	+	-	+	-	+	-	-	-	+	+	+	+	+	-	+	-
Han219	-	+	-	+	-	-	-	+	-	+	-	-	-	+	-	+	+	+	-	+	+	+	+	+	+	+	-	+	-	+	-	+	-	-	-	-	-	+	-	-	-	-	-	-	-	+	-	+	-
Han220	+	+	-	+	-	-	+	+	-	+	-	-	-	+	-	+	+	+	-	+	+	+	+	+	+	+	-	+	+	+	-	-	-	-	-	+	+	+	-	+	-	+	+	+	+	+	-	-	-
Han221	-	+	-	+	-	+	-	+	-	-	-	+	-	+	-	-	-	+	-	+	+	+	+	+	-	+	-	+	-	+	-	-	-	-	-	+	-	+	-	-	-	+	+	+	+	+	-	-	-
Han222	-	-	+	+	-	+	-	+	-	+	-	-	-	+	-	+	+	+	-	-	+	+	+	+	-	+	-	-	+	+	-	+	-	+	-	+	-	+	-	+	-	-	-	-	-	+	-	-	-
Han223	-	+	+	+	-	-	-	-	-	+	-	-	-	+	+	+	+	+	+	+	-	+	+	+	-	-	+	+	-	+	-	-	-	+	-	+	+	+	-	+	-	-	-	+	+	+	-	+	-
Han224	-	-	+	+	-	-	-	+	+	+	-	-	-	+	-	+	+	+	-	-	-	+	-	+	-	+	-	+	+	+	-	+	-	+	-	+	-	+	-	-	-	-	-	+	+	+	-	+	-
Han225	-	-	-	-	-	-	+	+	-	+	-	+	-	+	+	+	+	+	-	+	-	+	+	+	-	+	-	+	-	+	-	-	-	+	+	+	+	+	-	-	-	-	-	+	+	+	-	+	-
Han226	+	+	-	+	-	+	+	+	-	-	-	-	-	+	-	+	+	+	-	+	-	+	+	+	-	-	-	+	-	+	-	+	-	+	-	-	-	+	-	+	+	+	+	+	+	+	-	-	-
Han227	-	+	-	+	-	-	+	+	-	+	-	+	+	+	-	-	+	+	-	+	-	+	+	+	-	-	-	-	-	+	-	-	-	-	-	-	-	+	-	-	-	-	-	+	-	+	-	-	-
Han228	-	+	+	+	-	+	-	+	+	+	-	-	-	+	-	+	+	+	+	+	+	+	+	+	-	+	-	-	-	+	-	-	-	+	+	+	-	+	-	+	-	+	+	+	+	+	-	-	+
Han229	-	+	-	+	+	+	-	+	-	+	-	-	-	+	-	-	+	+	-	+	+	+	+	+	-	-	-	+	+	+	-	-	-	-	-	-	+	+	-	-	-	+	+	+	-	+	-	+	-
Han230	-	+	-	+	-	+	+	+	+	+	-	-	-	-	+	+	-	+	-	+	+	+	+	+	+	+	-	+	+	+	-	+	+	+	-	+	-	+	-	-	+	+	+	+	+	+	-	-	-
Han231	+	+	-	-	-	+	-	-	-	+	-	-	-	+	-	+	+	+	-	+	-	-	+	+	-	+	+	+	-	-	-	+	+	+	+	+	+	+	-	+	-	+	-	+	+	+	-	+	-
Han232	-	-	+	+	-	-	-	+	-	+	-	-	-	+	+	+	+	+	-	-	+	+	+	+	-	-	-	-	-	+	-	-	-	-	+	+	-	+	-	+	-	+	+	+	+	+	+	+	-
Han233	-	+	+	+	-	+	-	-	-	-	-	-	+	+	-	+	+	+	+	+	-	+	+	+	+	+	-	+	-	+	+	+	-	+	-	-	-	+	-	-	-	-	+	+	+	+	-	+	+
Han234	-	+	+	+	-	+	-	-	-	-	-	-	+	+	-	-	+	+	-	+	+	+	+	+	-	-	-	-	-	-	-	-	-	+	-	+	+	+	-	-	-	+	+	+	+	+	-	-	-
Han235	+	+	-	+	-	+	-	-	-	+	-	-	-	+	-	+	+	+	-	+	-	+	+	+	-	+	-	-	-	+	-	-	-	-	-	+	-	+	-	-	-	-	-	+	+	+	-	+	-
Han236	-	-	-	+	-	-	+	+	-	+	-	-	-	-	-	+	+	+	-	-	-	+	-	+	-	+	-	-	+	+	-	+	-	+	-	+	-	+	-	-	-	-	+	+	+	+	-	-	-
Han237	-	-	-	+	-	+	-	-	-	-	-	+	-	-	-	+	+	+	-	+	-	+	+	+	+	+	-	+	+	+	-	+	-	-	-	+	-	+	-	+	-	-	+	+	+	+	-	+	-
Han238	-	+	-	+	-	-	+	+	+	+	-	+	-	+	-	-	+	+	-	+	+	+	+	+	-	-	-	-	+	+	+	+	-	-	-	+	+	+	-	-	-	-	+	+	-	+	-	+	-
Han239	-	+	-	+	-	+	+	+	-	+	-	-	-	+	-	-	+	+	-	+	-	+	-	+	-	-	-	+	-	+	+	+	-	-	-	-	-	+	-	+	-	-	+	+	+	+	-	+	+
Han240	-	+	-	+	-	+	+	+	-	+	-	+	+	+	-	+	+	+	-	+	-	-	+	+	-	-	-	+	-	+	-	-	+	+	-	-	-	+	-	-	-	+	+	+	-	+	-	-	-
Han241	-	-	-	+	-	+	+	+	-	+	-	-	-	+	+	+	+	+	+	+	+	+	+	+	+	+	-	-	+	+	-	-	-	-	-	-	+	+	-	-	+	+	+	+	+	+	-	-	-
Han242	-	+	+	+	-	-	-	+	-	+	-	-	-	+	-	-	+	+	-	+	-	+	+	+	-	+	-	+	+	+	-	-	-	+	+	+	-	+	-	-	-	+	+	+	-	+	+	+	-
Han243	-	+	+	+	-	+	+	+	-	-	-	+	-	+	-	+	+	+	-	+	-	+	+	+	-	+	-	+	-	+	-	+	-	-	-	+	-	+	-	+	-	-	+	+	+	+	-	+	-
Han244	-	-	-	+	-	-	+	+	-	-	-	-	+	+	-	+	+	+	-	+	-	+	+	+	-	+	-	-	-	-	+	+	-	+	-	-	-	+	-	-	-	-	-	+	-	+	-	+	+
Han245	-	+	-	+	-	+	-	-	-	-	-	-	-	+	-	+	+	+	-	+	+	+	+	+	-	-	+	+	+	+	-	+	-	-	-	-	-	-	-	-	-	-	-	+	-	+	-	-	-
Li01	-	+	+	+	-	-	-	+	+	+	-	-	+	+	-	+	+	+	-	-	-	+	+	+	+	+	+	+	-	-	-	-	-	+	+	+	-	+	-	-	-	-	+	+	+	+	+	+	-
Li02	-	+	-	-	-	-	+	+	-	+	-	+	-	-	+	+	+	+	-	+	-	+	+	+	-	-	-	-	+	+	-	+	-	-	-	+	+	+	-	+	-	-	-	+	-	+	-	-	-
Li03	-	-	-	+	-	+	+	+	-	+	-	-	-	-	-	-	+	+	+	+	-	+	+	+	-	-	-	-	-	+	-	+	-	-	-	-	+	+	-	-	-	-	-	+	-	+	-	+	-
Li04	-	-	+	+	-	+	-	+	-	+	-	+	+	+	+	+	+	+	-	-	-	-	+	+	+	+	-	-	+	+	-	-	-	+	-	-	-	+	-	-	+	+	+	+	+	+	-	+	-
Li05	-	-	+	+	-	-	+	+	+	+	-	-	-	+	+	+	+	+	-	-	-	-	+	+	-	-	+	+	+	+	-	+	-	-	+	+	-	-	-	-	-	+	+	+	-	+	-	-	-
Li06	-	+	-	+	-	-	-	+	-	+	-	-	-	+	-	+	+	+	-	-	+	+	+	+	-	-	+	+	-	+	-	+	-	-	-	+	-	+	-	-	-	+	-	+	-	+	-	+	-
Li07	-	-	+	+	-	-	-	+	-	+	-	-	-	+	-	+	+	+	-	-	-	+	+	+	-	-	-	+	-	+	-	-	-	+	+	+	+	+	-	-	+	+	+	+	+	+	-	+	-
Li08	+	+	-	+	-	-	+	+	-	-	-	-	+	+	-	+	+	+	-	-	-	+	+	+	+	+	+	+	-	+	+	+	-	-	+	+	-	+	-	-	-	-	-	+	-	+	-	+	-
Li09	-	+	-	+	-	-	-	+	-	-	-	-	-	+	-	+	+	+	+	+	-	-	-	+	-	+	-	+	+	+	-	+	-	+	-	+	-	-	-	-	-	-	+	+	+	+	+	+	-
Li10	-	+	-	+	+	+	-	-	-	+	-	-	-	-	-	+	+	+	-	-	-	+	+	+	-	-	-	+	-	+	-	-	-	-	+	+	-	+	-	+	-	-	+	+	-	+	-	-	-
Li11	-	+	+	+	-	+	-	+	+	+	-	-	+	+	-	-	+	+	-	-	-	+	+	+	+	+	-	-	-	+	-	-	-	+	-	+	-	-	-	-	-	-	-	+	+	+	-	+	-
Li12	+	+	-	+	-	+	-	+	-	+	-	-	+	+	+	+	+	+	+	+	-	-	+	+	+	+	-	-	-	-	-	+	-	-	-	-	-	+	-	-	-	-	+	+	-	+	-	+	-
Li13	+	+	-	+	-	-	-	+	-	-	-	-	-	+	-	-	+	+	-	-	-	-	+	+	-	-	-	-	-	-	-	+	+	+	-	+	+	+	-	-	-	+	+	+	-	+	+	+	-
Li14	-	-	+	+	-	-	-	+	+	+	-	-	-	+	-	+	+	+	+	+	+	+	+	+	+	+	-	+	-	-	-	+	-	-	-	-	-	+	-	-	+	+	-	+	-	+	-	+	+
Li15	+	+	+	+	-	+	-	+	+	+	-	-	-	-	-	-	+	+	+	+	-	-	+	+	-	-	-	+	-	+	-	+	-	-	-	+	-	+	-	+	-	+	+	+	-	+	-	+	-
Li16	-	-	-	+	-	-	+	+	+	+	-	-	+	+	-	+	+	+	+	+	-	-	-	+	-	+	-	-	+	+	-	+	-	-	-	-	-	+	-	-	-	-	+	+	-	+	-	+	-
Li17	-	-	-	+	-	+	-	+	+	+	-	-	-	-	-	-	+	+	+	+	-	+	+	+	+	+	-	+	+	+	-	-	-	-	-	+	-	-	-	-	-	+	+	+	-	+	-	+	-
Li18	-	-	+	+	-	-	-	+	-	-	-	-	-	+	-	-	+	+	-	+	-	+	+	+	-	+	-	+	-	-	-	-	-	+	-	+	-	+	+	+	-	-	+	+	+	+	-	-	-
Li19	-	-	+	+	-	+	+	+	-	+	-	-	+	+	+	+	+	+	-	-	-	+	-	+	-	+	-	-	-	-	-	+	-	+	-	-	+	+	-	-	+	+	-	-	-	+	-	+	+
Li20	-	-	-	+	-	-	-	+	-	+	-	-	+	+	-	-	-	-	-	+	+	+	-	+	-	+	-	+	+	+	-	-	-	-	-	+	-	-	-	+	-	-	-	+	-	+	-	+	-
Li21	-	+	+	+	-	+	+	+	-	+	-	-	-	-	-	+	+	+	-	+	+	+	+	+	+	+	-	+	+	+	-	+	-	-	-	+	-	+	-	-	-	-	-	+	-	+	+	+	-
Li22	-	+	+	+	-	-	-	+	-	+	-	-	+	+	+	+	+	+	-	+	-	+	+	+	-	+	-	+	+	+	-	+	-	-	+	+	+	+	-	-	-	+	+	+	-	-	-	+	+
Li23	-	+	+	+	-	+	+	+	+	+	-	-	-	+	-	+	+	+	-	+	-	+	-	-	+	+	-	-	+	+	-	-	-	-	-	+	-	+	-	+	-	+	+	+	-	+	+	+	-
Li24	-	-	-	+	-	-	-	-	-	-	-	+	+	+	+	+	+	+	-	-	-	+	-	+	-	-	-	-	-	+	-	+	-	-	-	-	-	-	-	-	-	-	+	+	+	+	-	+	-
Li25	-	+	+	+	-	+	-	+	-	+	-	-	+	+	+	+	-	+	-	-	-	+	+	+	-	+	-	-	-	+	-	+	-	-	-	-	+	+	-	+	-	-	+	+	-	+	-	+	-
Li26	-	-	-	+	-	+	-	+	+	+	-	-	-	-	+	+	+	+	+	+	-	+	+	+	-	-	-	+	-	+	-	-	-	-	-	-	-	+	-	-	-	+	-	+	-	+	-	+	-
Li27	-	-	+	+	+	+	-	+	-	-	-	-	+	+	-	+	+	+	+	+	-	-	+	+	+	+	+	+	+	+	-	+	-	-	-	-	-	+	-	-	-	+	+	+	-	+	-	+	+
Li28	+	+	-	+	+	+	-	+	-	+	-	-	-	+	-	+	+	+	-	+	-	-	-	+	-	-	-	+	+	+	-	-	-	-	-	-	+	+	-	-	+	+	+	+	+	+	-	-	-
Li29	-	+	-	+	-	-	+	+	-	+	-	-	+	+	-	+	+	+	-	+	-	+	+	+	-	+	+	+	-	+	-	+	-	-	-	-	-	-	-	-	-	+	+	+	+	+	-	+	-
Li30	-	-	+	+	-	-	+	+	-	+	-	-	+	+	+	+	+	+	-	+	+	+	-	+	-	+	-	-	-	+	-	+	-	-	-	-	-	+	-	-	-	-	+	+	-	-	-	+	-
Li31	-	-	-	+	-	+	-	+	+	+	-	-	-	+	+	+	+	+	-	+	+	+	+	+	-	+	-	+	-	+	-	+	-	+	-	-	-	+	-	+	-	+	+	+	-	+	-	-	+
Li32	+	+	-	+	-	+	-	+	-	+	-	-	-	+	-	+	+	+	-	+	-	-	-	+	-	+	-	+	+	+	-	+	-	+	-	+	-	+	-	-	-	-	+	+	+	+	-	-	-
Li33	-	+	-	-	-	-	-	-	-	+	-	+	-	+	-	+	+	+	-	+	+	+	+	+	-	+	-	+	-	+	-	+	-	-	-	+	-	+	-	-	-	+	+	+	+	+	-	+	-
Li34	-	+	-	+	-	+	-	-	-	+	-	-	+	+	+	+	-	+	-	+	-	+	+	+	+	+	-	+	-	-	-	-	-	-	-	-	-	+	-	+	-	-	+	+	-	-	-	+	-
Li35	-	-	-	+	-	-	-	+	+	+	-	-	+	+	-	+	+	+	+	+	-	+	-	+	+	+	+	+	-	+	-	-	-	-	-	-	+	+	-	-	-	+	+	+	-	+	+	+	-
Li36	+	+	+	+	-	+	-	-	-	+	-	+	-	+	-	-	+	+	-	+	-	+	+	+	-	+	-	-	-	+	-	+	-	-	-	-	-	+	-	-	-	+	-	+	+	+	-	-	-
Li37	-	+	-	-	-	+	-	+	-	-	-	-	-	-	-	+	+	+	+	+	+	+	+	+	+	+	-	-	-	-	-	+	-	-	-	-	+	+	-	-	-	+	+	+	+	+	+	+	-
Li38	+	+	+	+	-	-	+	+	-	+	-	-	-	+	-	-	+	+	-	-	+	+	+	+	-	-	+	+	-	+	-	+	-	-	-	-	-	+	-	-	-	+	-	+	+	+	-	+	-
Li39	-	-	-	-	-	+	+	+	+	+	-	+	-	-	-	+	+	+	-	+	-	+	+	+	-	+	-	+	+	+	-	+	-	-	-	-	+	+	-	-	-	-	+	+	+	+	-	+	-
Li40	-	+	+	+	-	-	+	+	-	-	-	-	-	-	-	-	+	+	-	-	-	+	+	+	+	+	-	+	+	+	+	+	-	+	-	+	-	+	-	-	+	+	-	+	+	+	+	+	-
Li41	-	+	-	-	-	-	-	-	-	+	-	-	+	+	+	+	+	+	+	+	-	-	+	+	-	-	+	+	-	-	-	-	-	+	-	-	+	+	-	-	-	+	-	+	-	+	-	+	-
Li42	-	+	+	+	-	-	+	+	-	+	-	-	-	-	-	-	+	+	-	-	-	+	+	+	+	+	-	+	+	+	-	+	-	-	-	-	-	+	-	+	+	+	+	+	+	+	-	-	+
Li43	+	+	-	+	-	-	+	+	-	-	-	-	-	+	+	+	+	+	+	+	+	+	+	+	-	+	-	+	+	+	-	+	-	+	-	+	-	+	-	+	-	-	+	+	+	+	+	+	-
Li44	-	-	-	+	-	+	+	+	+	+	-	-	-	+	-	+	+	+	-	+	+	+	+	+	-	+	+	+	-	-	-	-	-	-	-	+	-	+	-	-	-	+	+	+	+	+	-	+	-
Li45	-	-	+	+	-	+	-	+	-	+	-	+	+	+	-	-	+	+	-	+	-	+	+	+	-	-	-	+	-	+	-	-	-	-	-	-	-	+	-	-	-	-	+	+	+	+	+	+	-
Li46	-	+	-	+	-	-	+	+	-	-	-	-	-	+	-	+	+	+	-	-	+	+	+	+	-	-	-	+	-	+	-	+	-	-	-	+	-	+	-	-	-	+	+	+	+	+	+	+	+
Li47	+	+	-	+	-	-	-	+	+	+	-	-	+	+	+	+	-	+	-	+	+	+	+	+	-	+	-	+	-	+	-	+	-	+	-	+	-	+	-	-	-	-	+	+	-	+	-	+	-
Li48	-	-	+	+	-	-	-	+	+	+	-	-	-	+	-	+	+	+	-	+	+	+	+	+	-	+	+	+	-	-	+	+	-	-	-	+	-	-	-	-	-	+	-	+	-	+	-	+	-
Li49	-	-	-	+	-	-	-	+	-	+	-	-	-	+	-	+	+	+	-	+	-	+	+	+	+	+	-	+	-	+	-	+	-	-	-	+	-	-	-	-	-	+	+	+	+	+	+	+	+
Li50	-	+	-	-	-	-	-	+	+	+	-	-	-	+	-	-	-	+	-	+	-	+	+	+	-	-	-	+	+	+	-	-	-	-	-	-	-	+	-	+	-	-	+	+	+	+	-	+	-
Li51	-	+	+	+	-	-	-	+	-	+	-	-	+	+	+	+	+	+	-	+	+	+	+	+	-	+	-	-	+	+	-	-	-	-	-	+	-	+	-	-	-	+	+	+	-	+	-	+	+
Li52	-	+	-	-	-	+	-	-	+	+	-	+	-	+	-	-	+	+	+	+	-	+	+	+	+	+	-	-	+	+	-	+	-	-	-	+	-	-	-	-	-	+	+	+	+	+	-	+	+
Li53	-	-	-	-	-	-	-	+	-	+	-	-	-	+	-	+	+	+	-	+	+	+	+	+	-	+	-	+	-	+	-	+	-	-	-	+	-	+	-	-	-	+	+	+	-	+	+	+	-
Li54	-	-	-	+	-	-	-	-	-	+	-	-	-	-	-	+	+	+	-	+	-	+	-	+	-	+	-	-	+	+	-	-	-	+	-	+	-	-	-	-	+	+	+	+	+	+	+	+	-
Li55	-	-	-	+	-	+	-	+	+	+	-	-	+	+	-	+	+	+	+	+	+	+	+	+	-	+	-	-	+	+	-	-	-	-	-	+	-	+	-	+	+	+	+	+	-	+	-	-	-
Li57	-	+	-	-	-	-	+	+	-	+	-	-	-	+	-	+	+	+	-	+	-	+	+	+	-	+	-	+	+	+	-	-	-	-	-	+	+	+	-	+	-	+	+	+	-	+	-	+	+
Li58	-	+	+	+	-	+	+	+	-	-	+	+	+	+	-	+	+	+	-	-	-	+	+	+	+	+	-	-	+	+	-	+	-	-	+	+	+	+	-	-	-	+	-	+	-	+	-	+	-
Li59	-	+	-	+	-	+	-	+	+	+	-	-	-	+	-	+	+	+	-	-	-	+	+	+	-	-	-	+	-	+	-	-	-	-	-	+	+	+	-	+	-	+	-	+	+	+	-	-	-
Li61	+	+	-	+	-	+	-	+	-	-	-	+	-	-	-	+	-	+	-	+	-	+	+	+	-	+	-	+	+	+	-	+	-	+	+	+	+	+	-	+	-	-	+	+	-	+	-	+	-
Li62	-	+	-	-	-	+	+	+	-	+	-	+	+	+	-	+	+	+	-	+	+	+	+	+	+	+	-	-	-	+	+	+	+	+	-	+	+	+	-	-	-	-	+	+	+	+	-	+	-
Li63	-	+	-	+	-	-	-	+	-	+	-	-	-	+	-	-	+	+	+	+	-	-	+	+	-	+	+	+	-	+	-	-	-	-	-	-	-	+	-	+	-	+	+	+	+	+	-	+	+
Li64	+	+	-	+	-	-	+	+	-	+	-	-	+	+	-	+	+	+	+	+	+	+	+	+	-	+	-	-	-	+	-	-	-	-	-	-	-	-	-	-	+	+	-	+	+	+	+	+	-
Li65	-	+	-	+	-	+	-	+	-	+	-	-	+	+	-	+	-	+	-	-	+	+	+	+	-	+	-	-	-	+	-	+	-	-	+	+	+	+	-	-	-	+	+	+	+	+	-	+	+
Li66	-	+	-	+	-	+	-	-	-	+	-	-	-	+	+	+	+	+	-	-	-	-	+	+	-	-	-	+	+	+	-	-	-	-	-	+	+	+	-	+	-	-	-	+	+	+	-	+	-
Li67	-	+	-	+	-	+	+	+	-	-	-	-	-	+	-	-	+	+	+	+	-	+	+	+	+	+	-	-	-	+	-	+	-	-	-	+	+	+	-	-	-	+	+	+	-	+	-	+	-
Li68	-	+	-	+	-	-	+	+	-	-	-	-	-	-	-	+	-	+	-	+	+	+	+	+	-	+	-	+	-	+	-	-	-	+	-	+	+	+	-	-	-	-	+	+	+	+	-	+	-
Li69	-	+	+	+	-	-	-	+	+	+	-	+	-	+	-	+	+	+	-	+	-	+	+	+	-	+	-	+	+	+	-	-	-	-	-	+	-	+	-	-	-	-	+	+	+	+	-	+	-
Li70	-	-	+	+	-	-	-	+	-	-	-	-	+	+	-	+	+	+	-	+	-	+	+	+	-	-	+	+	-	+	-	-	-	+	-	+	-	+	-	-	-	-	-	+	-	+	-	-	-
Li71	-	+	-	+	-	+	+	+	+	+	-	-	+	+	+	+	+	+	-	-	-	+	+	+	+	+	+	+	+	+	-	+	-	-	-	-	-	-	-	-	-	-	-	+	-	-	-	+	-
Li72	-	+	-	+	-	+	-	-	-	-	-	-	-	+	+	+	-	+	-	+	-	-	+	+	-	-	-	+	+	+	-	-	-	-	-	-	-	-	-	-	-	+	+	+	-	+	+	+	-
Li73	-	+	-	+	-	+	-	+	+	+	-	+	+	+	-	+	+	+	-	-	-	-	+	+	-	-	-	+	+	+	-	+	-	-	-	-	+	+	-	+	-	+	+	+	+	+	-	-	-
Li74	-	-	+	+	+	+	+	+	-	-	-	-	-	+	-	+	+	+	-	-	-	+	+	+	-	-	-	+	+	+	-	+	-	+	-	+	-	+	-	-	-	+	+	+	-	+	-	+	-
Li75	-	+	+	+	-	-	+	+	-	+	-	-	-	+	-	+	+	+	-	+	-	+	+	+	-	+	-	+	+	+	-	+	-	-	-	+	-	+	-	-	+	+	-	+	+	+	-	-	+
Li76	-	-	-	+	-	+	-	-	-	-	-	-	-	+	-	+	-	+	-	+	-	+	+	+	-	-	-	+	+	+	-	+	-	-	-	-	-	+	-	-	-	-	-	+	+	+	-	-	-
Li77	-	+	-	-	-	-	+	+	-	+	-	-	-	+	+	+	+	+	+	+	-	+	+	+	-	-	-	-	-	-	-	+	-	-	-	-	+	+	-	-	-	+	+	+	-	+	-	+	-
Li78	+	+	+	+	-	+	-	+	-	+	-	-	-	+	-	+	-	+	-	+	+	+	+	+	-	-	+	+	-	+	-	-	-	-	-	+	+	+	-	-	-	-	+	+	+	+	-	-	-
Li79	-	+	-	+	-	+	+	+	-	-	-	+	-	+	-	-	+	+	+	+	-	+	+	+	-	+	-	+	-	+	-	+	-	-	-	+	-	+	-	-	-	-	-	+	-	+	-	-	-
Li80	-	+	-	+	-	+	-	+	-	+	-	+	+	+	-	+	+	+	-	+	-	+	+	+	-	+	+	+	+	+	+	+	-	-	-	+	+	+	-	-	-	+	+	+	-	+	-	+	-
Li81	-	-	+	+	-	+	-	+	-	+	-	-	+	+	-	+	+	+	-	+	+	+	+	+	-	-	-	+	+	+	-	-	-	+	-	+	+	+	-	-	-	-	+	+	+	+	-	-	-
Li82	-	+	+	+	-	-	-	+	-	+	-	-	-	+	-	+	-	+	-	+	+	+	+	+	-	+	-	+	+	+	-	+	-	-	-	-	-	+	-	-	-	-	+	+	-	+	+	+	-
Li83	-	+	-	+	-	-	+	+	+	+	-	-	-	-	-	+	+	+	+	+	+	+	+	+	+	+	+	+	+	+	-	-	-	-	-	-	+	+	-	-	-	-	+	+	+	+	-	+	-
Li84	+	+	-	+	-	-	-	+	+	+	-	-	+	+	-	-	+	+	-	-	-	+	+	+	+	+	-	+	+	+	-	-	-	-	-	-	+	+	-	+	+	+	+	+	+	+	-	-	+
Li85	-	-	-	+	-	-	-	+	-	-	-	-	+	+	-	+	+	+	-	+	-	+	+	+	-	+	-	+	+	+	-	-	-	+	-	-	+	+	-	-	+	+	+	+	-	+	-	+	-
Li86	+	+	+	+	-	-	+	+	-	+	-	-	-	+	-	+	-	+	+	+	-	+	+	+	+	+	-	+	-	+	-	-	-	+	+	+	-	+	-	-	-	+	-	+	+	+	-	+	-
Li87	+	+	+	+	-	-	-	+	-	-	-	-	-	-	-	+	+	+	-	-	-	-	-	+	-	+	-	+	+	+	-	+	-	+	-	+	-	+	-	-	-	-	+	+	+	+	-	+	-
Li88	-	+	+	+	-	-	-	+	-	-	-	-	-	-	-	+	+	+	-	+	-	+	+	+	+	+	-	-	+	+	-	-	-	-	-	+	+	+	-	-	-	-	+	+	-	+	-	-	-
Li89	-	+	+	+	-	+	+	+	-	-	-	-	-	+	-	+	+	+	-	+	-	+	+	+	-	+	-	+	+	+	-	+	-	-	-	+	+	+	-	+	-	+	-	+	-	-	-	-	-
Li90	+	+	+	+	-	-	+	+	-	+	-	-	+	+	-	+	-	+	-	+	-	+	-	+	+	+	-	-	+	+	-	-	-	-	-	+	-	-	-	-	+	+	+	+	+	+	-	-	-
Li91	-	-	-	+	-	-	-	+	-	+	-	-	-	+	-	+	+	+	-	+	-	+	-	+	-	+	-	-	+	+	+	+	-	-	-	+	-	+	-	-	-	+	+	+	+	+	-	-	+
Li92	-	+	+	+	-	+	-	+	-	+	-	-	-	+	-	+	+	+	-	+	+	+	+	+	-	+	+	+	-	+	-	-	-	-	-	+	+	+	-	-	-	-	+	+	+	+	+	+	-
Li93	-	+	+	+	-	-	+	+	-	+	-	-	+	+	-	+	+	+	-	-	-	+	+	+	-	+	-	-	-	+	-	-	-	-	-	+	-	-	-	-	-	-	+	+	-	+	-	+	-
Li94	+	+	+	+	-	-	-	+	-	+	-	+	-	+	-	+	+	+	-	+	-	+	+	+	-	-	-	+	-	+	+	+	-	-	-	+	-	+	-	-	+	+	+	+	+	+	-	+	-
Li95	-	-	+	+	-	-	-	-	-	+	-	-	-	+	-	+	+	+	-	-	+	+	+	+	-	-	+	+	+	+	-	-	-	-	-	-	-	-	-	+	-	-	+	+	+	+	-	-	-
Li96	-	+	+	+	+	+	-	+	-	+	-	-	+	+	+	+	+	+	+	+	+	+	+	+	-	-	+	+	+	+	-	-	+	+	-	-	-	-	-	-	-	+	-	+	-	+	-	+	-
Li97	-	+	+	+	-	+	-	+	-	-	-	-	+	+	-	-	+	+	+	+	-	+	+	+	-	-	-	+	-	+	-	+	-	+	+	+	-	-	-	+	-	-	+	+	+	+	-	+	-
Li99	-	+	+	+	-	-	+	+	-	+	-	+	-	-	-	+	+	+	-	+	-	+	-	-	-	-	-	-	-	+	-	-	-	+	-	+	-	-	-	-	-	+	+	+	-	+	-	+	-
Li100	-	+	+	+	-	-	+	+	-	+	-	-	-	-	-	+	+	+	-	+	+	+	+	+	+	+	-	+	-	+	-	-	-	-	-	-	-	+	-	-	-	-	+	+	-	+	+	+	-
Li101	-	-	+	+	-	-	-	-	-	-	-	-	+	+	-	-	-	+	-	+	-	-	+	+	+	+	-	+	-	+	-	+	-	-	+	+	-	+	-	-	+	+	+	+	-	+	+	+	-
Li102	-	+	+	+	-	+	+	+	-	+	-	-	-	-	+	+	+	+	-	+	-	-	-	+	+	+	+	+	-	+	-	+	-	+	-	+	+	+	-	-	-	+	+	+	-	+	-	+	-
Li103	+	+	-	+	-	-	-	-	-	+	-	-	-	+	-	+	-	+	-	+	+	+	+	+	+	+	-	-	+	+	+	+	-	-	-	+	+	+	-	-	-	+	+	+	+	+	+	+	-
Li104	-	-	-	+	+	+	+	+	-	-	-	-	+	+	-	+	+	+	-	+	-	+	+	+	-	-	-	-	+	+	-	-	-	+	+	+	-	+	-	-	+	+	-	+	-	+	-	+	-
Li105	-	+	+	+	-	-	-	+	-	+	-	+	-	+	-	+	+	+	-	-	+	+	+	+	+	+	+	+	-	+	-	+	-	-	-	-	-	-	-	+	-	-	+	+	-	+	+	+	-
Li108	-	+	+	+	-	+	-	+	+	+	-	-	+	+	-	-	+	+	+	+	+	+	+	+	-	+	-	-	+	+	-	-	-	-	+	+	-	+	-	-	-	-	+	+	+	+	-	-	-
Li109	-	+	+	+	-	+	-	+	-	+	-	-	+	+	-	-	+	+	-	-	-	+	-	+	-	+	+	+	-	+	-	-	-	+	-	-	+	+	-	-	-	+	+	+	-	-	-	-	-
Li110	+	+	+	+	-	+	+	+	-	-	-	-	-	-	-	+	+	+	-	+	+	+	+	+	-	+	-	+	-	+	-	-	-	+	+	+	-	-	-	+	-	+	+	+	+	+	-	-	-
Li111	-	+	+	+	-	+	-	+	+	+	-	-	+	+	-	+	-	+	-	-	-	+	+	+	-	+	-	+	+	+	-	-	-	-	-	+	+	+	-	-	+	+	+	+	+	+	-	-	-
Li112	-	+	+	+	-	-	-	+	-	+	-	-	-	+	-	+	+	+	-	-	-	+	+	+	-	-	-	+	+	+	+	+	-	-	-	-	-	+	-	-	-	+	+	+	+	+	-	+	-
Li113	-	-	-	-	-	-	-	-	-	-	-	-	+	+	-	+	+	+	-	+	-	+	+	+	-	-	-	+	+	+	-	+	-	-	-	+	-	+	-	-	-	+	+	+	+	+	+	+	-
Li114	-	-	-	+	-	-	-	-	-	+	-	-	+	+	-	+	+	+	-	+	+	+	+	+	-	-	-	-	+	+	-	-	-	-	-	+	-	+	-	-	+	+	+	+	+	+	-	+	-
Li115	-	-	-	+	-	-	+	+	-	+	-	+	+	+	+	+	+	+	-	-	+	+	+	+	-	+	-	-	-	+	-	+	-	-	-	+	+	+	-	-	-	+	+	+	+	+	-	-	-
Li116	-	+	+	+	-	-	+	+	-	+	-	-	-	-	-	+	+	+	-	+	+	+	-	+	+	+	-	+	+	+	-	-	-	-	-	+	-	+	-	-	-	-	-	-	+	+	-	-	-
Li117	+	+	+	+	-	+	+	+	-	-	-	-	-	+	+	+	-	+	-	+	-	+	+	+	+	+	-	-	+	+	-	-	-	-	-	-	-	+	-	+	+	+	+	+	-	+	-	-	+
Li118	-	-	+	+	-	+	-	+	-	+	-	+	+	+	-	+	+	+	-	+	+	+	+	+	-	-	-	-	+	+	-	-	-	-	-	-	-	+	-	+	-	+	-	+	+	+	+	+	-
Li119	-	+	+	+	-	-	-	+	-	+	-	-	-	+	+	+	+	+	-	-	-	+	+	+	-	+	+	+	-	-	-	-	-	+	-	+	-	+	-	-	+	+	+	+	-	-	+	+	-
Li120	-	-	+	+	-	+	+	+	-	+	-	+	-	+	+	+	+	+	-	-	-	+	+	+	+	+	+	+	-	+	-	-	-	+	+	+	-	-	-	-	-	-	-	+	-	+	-	-	-
Li121	-	-	+	+	-	-	-	+	+	+	-	-	-	+	-	+	+	+	+	+	+	+	+	+	+	+	-	+	-	-	-	+	-	-	-	-	-	+	-	-	+	+	-	+	-	+	-	+	-
Li122	-	+	+	+	-	-	-	+	+	+	-	+	-	-	+	+	+	+	+	+	-	+	-	+	+	+	-	+	-	+	-	+	-	-	+	+	-	-	-	+	-	+	+	+	+	+	-	+	-
Li123	-	-	-	+	-	-	-	+	-	+	-	-	-	+	+	+	-	+	-	+	-	+	+	+	-	+	-	+	+	+	-	+	-	-	-	-	-	+	-	-	-	+	-	-	-	+	-	+	-
Li124	+	+	+	+	-	+	-	+	-	+	-	-	-	-	+	+	+	+	+	+	-	+	+	+	+	+	-	-	-	+	-	-	-	-	-	-	-	+	-	-	+	+	+	+	+	+	-	-	-
Li125	-	-	+	+	-	-	-	+	-	+	-	-	-	+	-	-	+	+	-	+	+	+	+	+	-	+	-	+	-	+	-	+	-	-	-	-	-	-	-	-	-	+	-	+	+	+	-	+	-
Li126	-	-	-	-	-	-	-	+	+	+	-	-	-	+	-	+	+	+	+	+	+	+	+	+	-	+	-	+	-	-	-	-	-	-	+	+	-	+	-	-	-	+	-	+	+	+	-	+	+
Li127	-	+	-	+	-	-	-	+	-	+	-	-	+	+	-	-	+	+	-	+	-	+	+	+	+	+	-	-	-	-	-	+	-	-	+	+	-	-	-	-	-	+	+	+	-	+	-	+	-
Li128	-	-	+	+	-	+	-	+	-	+	-	-	-	+	-	+	-	+	-	+	+	+	+	+	-	-	-	+	-	-	-	+	-	-	-	-	-	-	-	-	-	+	+	+	-	+	+	+	-
Li129	-	-	-	+	-	+	+	+	-	+	-	-	+	+	+	+	+	+	-	+	+	+	+	+	-	+	-	+	-	+	-	+	-	+	-	-	-	+	-	-	+	+	+	+	+	+	-	+	-
Li130	-	-	+	+	-	+	-	+	+	+	-	-	-	+	-	+	-	+	-	-	+	+	+	+	+	+	-	-	+	+	-	+	-	-	+	+	-	-	-	-	-	+	+	+	-	-	-	+	-
Li131	-	+	+	+	-	-	-	+	-	+	-	-	-	+	-	+	+	+	-	-	-	-	+	+	-	-	-	+	-	+	-	+	-	-	-	-	-	+	-	-	-	-	-	+	-	+	+	+	-
Li132	-	+	+	+	-	+	-	+	+	+	-	-	-	+	-	+	+	+	-	-	-	+	-	+	-	+	+	+	-	-	-	-	-	-	-	+	-	+	-	-	-	-	-	+	+	+	+	+	-
Li133	-	-	-	-	-	-	-	-	+	+	-	+	-	+	-	+	+	+	-	+	-	+	+	+	-	+	-	+	+	+	-	-	-	+	-	+	-	+	-	-	-	+	+	+	+	+	-	+	-
Li134	-	-	-	+	-	-	-	+	-	+	-	+	-	-	-	+	-	+	+	+	-	+	+	+	+	+	+	+	-	+	-	-	-	-	-	-	+	+	-	-	-	+	-	+	+	+	-	+	-
Li135	-	-	-	+	-	-	-	+	-	+	-	-	-	+	-	+	-	+	+	+	-	+	+	+	+	+	-	+	-	+	-	+	-	-	-	-	-	+	-	-	-	+	-	+	-	+	-	+	-
Li136	-	+	-	+	-	+	-	+	+	+	-	+	+	+	-	+	+	+	-	-	-	+	+	+	-	+	-	+	+	+	-	-	-	+	-	-	+	+	-	-	-	+	-	+	+	+	-	+	-
Li137	-	+	-	+	-	-	-	+	+	+	-	-	-	-	-	-	+	+	-	+	+	+	+	+	-	+	-	+	+	+	-	-	-	-	-	+	-	-	-	-	+	+	+	+	-	-	-	+	+
Li138	-	+	+	+	-	-	+	+	-	+	-	-	-	+	+	+	+	+	-	+	-	+	+	+	-	+	-	+	-	-	-	+	-	+	-	-	-	+	-	-	-	+	+	+	-	+	+	+	-
Li139	-	+	+	+	-	-	+	+	-	-	-	-	-	-	-	+	+	+	-	+	-	+	+	+	-	-	-	+	-	+	-	+	-	+	-	-	+	+	-	-	-	+	+	+	+	+	-	-	-
Li140	-	+	-	+	-	-	-	+	+	+	-	+	-	-	-	+	+	+	-	+	-	+	+	+	-	+	-	-	-	+	-	+	-	-	-	-	+	+	-	-	-	+	+	+	+	+	-	+	-
Li141	-	+	+	+	-	-	-	+	-	-	-	-	-	-	+	+	+	+	-	-	-	+	+	+	-	-	-	-	+	+	+	+	-	-	+	+	-	+	-	-	+	+	+	+	-	-	+	+	-
Li142	-	-	-	+	-	-	-	-	-	+	-	+	-	+	-	-	+	+	+	+	-	-	+	+	-	-	-	+	-	-	+	+	-	-	-	-	+	+	-	-	-	-	-	+	+	+	-	-	-
Li143	-	+	-	+	-	-	+	+	-	-	-	+	+	+	-	+	+	+	-	+	-	+	+	+	-	+	-	+	+	+	-	+	-	+	-	+	-	+	-	-	-	-	+	+	-	+	-	-	-
Li144	-	+	+	+	+	+	-	+	-	+	-	-	+	+	-	-	-	+	-	+	-	+	+	+	+	+	-	+	-	+	-	+	+	+	-	-	-	+	-	-	-	+	+	+	-	+	-	+	-
Li145	-	-	+	+	-	+	+	+	+	+	-	-	-	+	+	+	+	+	+	+	-	+	+	+	-	+	-	+	+	+	-	-	-	-	-	+	-	+	-	-	-	-	+	+	-	+	-	-	-
Li146	-	-	+	+	-	-	-	+	-	+	-	-	+	+	+	+	+	+	+	+	+	+	+	+	-	+	-	-	+	+	-	+	-	+	-	-	-	-	-	-	-	+	-	+	-	+	+	+	-
Li147	-	+	-	+	-	+	-	+	-	+	-	-	-	-	-	+	+	+	+	+	-	+	+	+	-	+	-	+	+	+	-	+	-	-	+	+	-	+	-	-	+	+	-	+	+	+	-	-	-
Li148	-	-	-	+	+	+	-	+	-	+	-	+	-	+	+	+	+	+	-	+	-	+	+	+	-	+	-	+	-	+	-	+	-	-	-	-	-	+	-	-	-	+	+	+	+	+	-	+	+
Li149	+	+	-	-	-	-	+	+	+	+	-	-	-	-	-	+	+	+	-	+	-	+	+	+	+	+	-	-	+	+	-	+	-	+	-	-	+	+	-	-	-	+	+	+	+	+	-	+	-
Li150	-	-	+	+	-	+	-	-	-	+	-	-	-	+	-	+	+	+	+	+	-	+	+	+	-	-	-	-	+	+	+	+	-	-	-	-	-	+	-	-	-	-	-	+	-	+	-	+	-
Li151	+	+	-	-	-	-	-	+	-	+	-	-	-	-	-	+	+	+	-	+	-	+	+	+	-	+	-	+	-	+	-	+	-	-	-	-	-	+	-	-	+	+	+	+	+	+	-	+	-
Li152	-	+	+	+	-	-	+	+	-	+	-	-	+	+	-	+	+	+	-	+	-	+	-	+	-	+	+	+	+	+	-	-	-	-	-	-	-	+	-	-	-	+	+	+	-	+	+	+	-
Li153	-	-	+	+	+	+	-	-	-	+	-	+	+	+	-	+	+	+	-	+	-	+	-	+	-	+	-	+	+	+	-	+	-	-	-	-	-	+	-	-	-	+	-	+	+	+	-	+	-
Li154	-	-	+	+	-	-	-	-	-	+	+	+	-	-	-	-	+	+	-	+	-	+	+	+	-	-	-	+	-	+	+	+	-	+	-	-	-	+	-	-	-	+	+	+	+	+	-	+	-
Li155	-	+	+	+	-	+	-	+	-	+	-	-	+	+	-	+	+	+	-	+	-	+	+	+	-	+	+	+	-	+	-	-	-	-	-	-	-	+	-	-	+	+	+	+	+	+	-	-	-
Li156	-	+	+	+	+	+	-	+	+	+	-	-	+	+	-	+	+	+	-	+	-	-	+	+	-	+	-	+	-	+	+	+	-	-	-	-	+	+	-	-	+	+	-	-	+	+	-	-	-
Li157	-	-	-	+	-	+	-	+	-	+	-	-	-	+	-	+	+	+	-	+	-	+	+	+	+	+	-	-	+	+	-	+	+	+	-	+	+	+	-	-	-	+	-	+	+	+	-	-	-
Li158	-	+	-	+	-	+	-	+	-	+	-	-	-	+	+	+	-	+	-	-	-	-	-	+	-	+	-	+	-	+	-	+	-	-	-	-	-	-	-	-	+	+	+	+	+	+	-	+	-
Li159	-	-	-	+	-	-	+	+	-	-	-	+	-	+	+	+	+	+	+	+	-	+	+	+	-	-	-	-	+	+	-	+	-	+	-	+	-	+	-	-	-	-	+	+	-	+	+	+	-
Li160	-	+	+	+	-	-	-	+	-	+	-	+	+	+	-	+	+	+	-	+	-	+	+	+	+	+	-	+	-	+	-	+	-	+	-	+	-	+	-	-	-	-	+	+	-	+	+	+	-
Li161	-	+	-	+	-	-	-	+	-	+	-	+	-	+	-	-	+	+	+	+	-	+	+	+	-	+	-	+	-	+	-	+	-	-	-	+	-	+	-	+	-	-	-	+	-	-	-	+	-
Li162	-	-	+	+	-	+	-	-	-	-	-	-	-	-	-	+	+	+	-	+	-	+	+	+	-	+	-	+	-	+	-	+	-	+	-	+	-	+	-	+	-	-	+	+	+	+	-	-	-
Li163	+	+	-	+	-	-	-	-	-	-	-	-	-	+	+	+	+	+	-	+	+	+	+	+	-	+	-	-	+	+	-	-	-	+	-	+	-	+	-	+	-	-	+	+	-	+	-	-	-
Li164	-	-	-	+	-	-	+	+	-	+	-	+	+	+	-	+	+	+	+	+	-	+	+	+	-	+	+	+	+	+	-	-	-	+	-	-	-	+	-	-	-	-	-	+	+	+	-	+	-
Li165	-	-	+	+	-	-	+	+	-	-	-	-	-	+	-	-	+	+	-	+	+	+	-	+	-	+	+	+	-	-	-	+	-	-	+	+	-	+	-	-	+	+	+	+	+	+	+	+	-
Li166	-	-	+	+	-	-	-	+	-	-	-	-	-	+	-	+	+	+	-	+	-	+	+	+	-	-	+	+	+	+	-	-	-	+	-	+	+	+	-	-	-	+	+	+	+	+	-	+	-
Li167	-	+	+	+	-	-	-	+	-	-	-	-	-	+	-	+	+	+	-	+	-	-	-	+	-	+	-	+	-	+	-	+	-	+	-	+	+	+	-	-	-	-	-	+	-	+	-	+	-
Li168	-	-	-	+	-	+	+	+	-	-	-	+	+	+	-	+	+	+	-	+	-	+	-	+	-	-	-	+	+	+	-	+	-	-	-	-	-	-	-	-	-	+	-	-	+	+	-	-	-
Li169	-	-	+	+	-	-	-	+	-	-	-	+	+	+	-	-	+	+	-	+	+	+	+	+	-	+	-	+	+	+	-	-	-	-	-	-	+	+	-	-	-	+	+	+	-	+	-	+	-
Li170	-	-	-	+	-	-	-	+	-	+	-	-	-	-	-	-	+	+	-	+	-	+	+	+	-	+	-	+	+	+	-	+	-	-	-	-	-	+	-	-	-	-	+	+	+	+	-	+	-
Li172	-	-	-	+	-	+	+	+	-	+	-	-	+	+	-	+	+	+	-	+	+	+	+	+	+	+	-	-	-	+	-	-	-	+	-	+	-	-	-	-	-	-	+	+	+	+	+	+	-
Li173	-	-	-	-	-	+	-	-	-	+	-	-	-	+	-	-	+	+	-	-	-	+	+	+	+	+	+	+	+	+	-	+	-	-	-	+	-	+	-	+	-	+	+	+	-	+	-	-	-
Li174	-	+	-	+	-	+	+	+	-	-	-	-	-	-	-	+	+	+	-	-	-	-	+	+	-	+	-	+	+	+	-	+	-	-	-	+	+	+	-	-	-	+	+	+	-	+	-	+	-
Li176	-	-	+	+	-	-	+	+	-	-	-	-	-	+	-	-	+	+	+	+	-	+	-	+	-	+	-	-	+	+	-	+	-	+	-	-	-	+	-	+	-	+	+	+	+	+	-	-	-
Li177	-	+	+	+	-	+	+	+	-	+	-	-	-	-	+	+	+	+	-	+	-	-	+	+	-	+	-	+	-	+	-	+	-	-	+	+	-	+	-	-	+	+	+	+	+	+	-	+	-
Li178	-	-	-	+	-	-	-	+	+	+	-	-	-	+	+	+	+	+	+	+	-	+	+	+	+	+	-	+	-	+	-	+	-	+	-	+	-	-	-	-	-	-	+	+	+	+	-	-	-
Li179	-	-	-	+	-	-	-	-	-	-	-	-	-	-	-	+	-	+	-	+	-	+	+	+	-	+	+	+	-	+	-	+	-	-	+	+	-	+	-	-	+	+	+	+	-	-	-	+	-
Li180	-	-	+	+	-	-	-	+	-	-	-	+	-	+	-	-	+	+	-	-	-	+	+	+	-	+	-	+	-	+	-	-	-	-	-	-	-	-	-	-	-	+	+	+	+	+	-	+	-
Li181	+	+	+	+	-	-	-	+	-	-	-	-	+	+	+	+	+	+	-	+	+	+	+	+	-	+	-	-	+	+	-	+	-	+	-	+	-	+	-	-	-	+	-	+	+	+	-	-	-
Li182	-	-	+	+	-	-	+	+	-	+	-	-	-	+	+	+	+	+	-	+	-	+	+	+	+	+	+	+	-	+	-	-	-	-	+	+	-	+	-	-	-	+	-	+	-	-	-	+	-
Li183	-	-	-	+	-	+	+	+	-	-	-	-	+	+	-	-	+	+	-	+	+	+	+	+	+	+	-	+	+	+	+	+	-	-	-	-	-	+	-	-	-	+	+	+	-	+	-	-	-
Li184	-	-	-	-	-	-	+	+	-	-	-	+	-	-	-	+	+	+	-	-	-	+	+	+	-	+	-	+	+	+	-	+	-	+	+	+	-	-	-	-	-	+	+	+	-	-	+	+	-
Li185	-	+	+	+	+	+	-	+	-	+	-	-	-	+	+	+	+	+	+	+	-	+	+	+	-	-	-	+	-	+	-	+	-	-	-	+	+	+	-	+	+	+	-	+	-	+	+	+	-
Li186	-	-	-	+	-	+	+	+	-	+	-	-	+	+	+	+	+	+	-	+	-	+	+	+	+	+	-	+	-	+	-	-	-	+	-	-	-	+	-	+	-	+	+	+	+	+	+	+	-
Li187	-	+	-	+	-	+	-	+	-	-	-	-	-	-	-	+	+	+	+	+	-	+	+	+	-	+	-	-	-	+	-	-	+	+	-	-	-	+	-	-	-	-	+	+	-	+	-	+	-
Li188	-	+	+	+	-	-	+	+	-	-	-	-	-	+	-	+	+	+	-	+	-	+	-	+	-	+	+	+	+	+	-	-	-	-	+	+	-	-	-	+	-	+	-	+	+	+	-	+	-
Li189	-	-	+	+	-	-	+	+	-	+	-	-	-	-	-	-	+	+	+	+	+	+	-	+	+	+	-	+	-	+	-	+	-	-	-	-	-	+	-	-	-	+	-	+	+	+	-	+	+
Li190	-	+	+	+	-	+	-	+	-	+	-	-	-	+	+	+	+	+	-	+	+	+	+	+	-	+	-	+	+	+	+	+	-	+	-	-	-	+	-	+	-	+	+	+	-	+	-	+	-
Li191	-	-	+	+	-	+	+	+	+	+	-	+	-	+	-	+	+	+	-	+	-	+	+	+	+	+	-	+	-	+	-	+	-	-	-	-	-	-	-	+	-	+	+	+	-	+	-	-	-
Li192	-	-	+	+	-	-	-	+	-	+	-	-	-	+	-	+	+	+	+	+	-	+	+	+	-	+	-	+	+	+	-	+	-	-	-	-	-	-	-	-	-	+	+	+	+	+	+	+	-
Li194	-	-	+	+	-	-	+	+	-	+	-	+	-	+	-	-	+	+	-	+	-	+	-	+	+	+	+	+	+	+	-	+	-	-	-	+	-	-	-	-	-	+	+	+	-	-	+	+	-
Li195	-	+	-	+	-	+	+	+	-	+	-	+	-	+	+	+	+	+	-	-	-	+	+	+	-	-	-	-	-	+	-	-	-	-	-	+	+	+	-	-	-	-	-	+	+	+	-	+	-
Li196	-	-	+	+	-	-	-	+	-	+	-	+	-	+	-	+	+	+	-	+	+	+	+	+	+	+	-	+	-	+	-	+	-	-	-	-	-	-	-	-	-	-	+	+	-	+	-	-	-
Li197	-	-	-	+	-	-	-	+	+	+	-	+	+	+	-	+	+	+	-	+	+	+	+	+	+	+	-	+	-	-	-	+	-	-	-	-	-	+	-	-	+	+	+	+	-	+	-	+	-
Li199	-	-	+	+	-	-	-	+	-	+	-	+	-	+	-	+	+	+	+	+	+	+	+	+	-	+	-	+	+	+	-	-	-	-	-	-	-	+	-	-	-	+	+	+	-	+	+	+	-
Li200	-	-	+	+	-	+	+	+	+	+	-	+	+	+	-	+	+	+	-	+	-	+	-	+	-	+	-	-	-	+	-	-	-	+	-	-	-	+	-	-	-	-	+	+	+	+	-	+	-
Li201	+	+	-	+	-	+	-	+	-	+	-	-	-	+	+	+	+	+	-	+	-	+	+	+	-	-	-	-	+	+	-	+	-	-	-	-	+	+	-	-	-	-	-	+	-	+	+	+	-
Li202	+	+	+	+	-	-	+	+	-	+	-	-	+	+	-	+	-	-	-	+	+	+	+	+	-	+	-	-	-	+	-	+	-	-	-	+	-	+	-	+	-	-	+	+	-	+	-	+	+
Li203	-	-	-	+	-	-	+	+	-	+	-	+	+	+	+	+	+	+	-	+	-	+	+	+	-	+	-	+	-	+	-	+	-	-	-	+	-	+	-	-	-	+	+	+	+	+	+	+	-
Li204	-	-	-	+	-	+	-	-	-	+	-	-	-	+	+	+	+	+	-	+	-	+	+	+	+	+	-	-	+	+	-	+	-	-	-	-	+	+	-	-	-	+	+	+	+	+	-	+	-
Li205	-	+	+	+	-	-	-	-	-	+	-	+	-	-	-	-	+	+	-	-	-	+	+	+	+	+	-	+	+	+	-	+	-	+	-	-	-	+	-	+	-	+	+	+	-	+	-	-	-
Li206	-	+	-	+	-	-	+	+	-	-	-	-	-	+	-	-	-	+	-	+	-	+	+	+	-	+	-	-	+	+	+	+	-	-	-	-	-	+	-	-	-	-	-	+	+	+	+	+	-
Li207	-	-	+	+	+	+	-	-	+	+	-	-	+	+	-	-	+	+	-	+	-	+	+	+	-	-	-	-	+	+	-	+	-	-	-	-	-	+	-	-	-	+	+	+	+	+	-	+	-
Li208	-	-	-	+	-	+	+	+	+	+	-	+	-	+	-	+	+	+	-	+	-	-	+	+	-	-	+	+	+	+	+	+	-	-	-	+	+	+	-	+	+	+	+	+	-	+	-	+	-
Li209	-	+	-	+	-	-	-	+	+	+	-	-	-	+	+	+	+	+	-	+	-	+	+	+	-	+	-	+	+	+	-	+	-	-	+	+	+	+	-	+	+	+	-	+	+	+	+	+	-
Li210	-	+	+	+	-	-	+	+	-	+	-	-	+	+	-	-	+	+	-	+	+	+	+	+	+	+	-	+	-	+	-	+	-	-	-	+	-	+	-	-	-	+	+	+	-	-	-	+	-
Li212	-	-	+	+	+	+	+	+	-	+	-	-	+	+	+	+	+	+	-	+	-	+	+	+	-	+	-	-	-	+	-	+	-	-	+	+	+	+	-	-	-	+	+	+	-	+	-	+	-
Li213	-	+	+	+	-	-	+	+	-	-	-	+	+	+	-	-	+	+	-	+	-	+	+	+	-	+	-	-	-	+	-	+	-	+	-	+	-	+	-	-	-	+	+	+	-	+	-	-	-
Li214	-	+	+	+	-	+	-	+	-	+	-	-	-	-	-	-	+	+	+	+	-	+	+	+	+	+	+	+	+	+	-	-	-	+	-	-	-	+	-	+	+	+	+	+	+	+	-	+	-
Li215	-	-	-	+	-	-	-	+	-	+	-	+	-	-	-	-	-	+	-	+	-	+	+	+	-	+	-	+	-	+	-	-	-	+	-	-	-	-	-	-	-	-	+	+	+	+	-	+	-
Li216	-	-	-	+	-	+	+	+	-	-	-	-	-	+	-	-	+	+	-	-	-	+	+	+	-	-	-	-	-	+	-	+	-	-	-	+	+	+	-	-	+	+	+	+	-	+	-	+	-
Li217	-	+	+	+	-	+	-	+	-	+	-	+	+	+	-	-	+	+	-	+	-	+	+	+	-	+	-	-	+	+	-	+	-	-	-	+	-	+	-	-	-	+	+	+	+	+	-	+	-
[truncated: 11 more columns]

## Sheet: Table S3
Table S3. Allele frequencies and forensic parameters of 30 DIPplex InDel polymorphisms in Hainan Han (n = 238) and Hainan Li (n = 207) populations.
Locus	Chromosome localization	GenBank SNP ID	Hainan Han (n = 238)										Hainan Li (n = 207)
			Del (af)	In (af)	Ho	He	PM	PD	PE	TPI	HWE-p		Del (af)	In (af)	Ho	He	PM	PD	PE	TPI	HWE-p
HLD101	15q26.1	rs2307433	0.632353	0.367647	0.44958	0.465944	0.388638	0.611362	0.147062	0.908397	0.6698		0.555556	0.444444	0.512077	0.495023	0.38743	0.61257	0.198288	1.02475	0.6749
HLD111	17p11.2	rs1305047	0.903361	0.0966387	0.176471	0.174967	0.695643	0.304357	0.0236876	0.607143	1		0.869565	0.130435	0.241546	0.227392	0.619128	0.380872	0.0421305	0.659236	0.5395
HLD114	17p13.3	rs2307581	0.798319	0.201681	0.310924	0.322689	0.512075	0.487925	0.0681291	0.72561	0.5463		0.830918	0.169082	0.280193	0.281667	0.556582	0.443418	0.0557135	0.694631	1
HLD118	20p11.1	rs16438	0.0714286	0.928571	0.109244	0.132932	0.776005	0.223995	0.0098653	0.561321	0.0236		0.0748792	0.925121	0.130435	0.13888	0.75654	0.24346	0.0136573	0.575	0.315
HLD122	21q22.11	rs8178524	0.821429	0.178571	0.273109	0.293985	0.545406	0.454594	0.053062	0.687861	0.2659		0.89372	0.10628	0.202899	0.190429	0.668884	0.331116	0.0305535	0.627273	0.4903
HLD124	22q12.3	rs6481	0.464286	0.535714	0.567227	0.498496	0.417944	0.582056	0.253383	1.15534	0.0373		0.463768	0.536232	0.521739	0.498579	0.389204	0.610796	0.207241	1.04545	0.5772
HLD125	22q11.23	rs16388	0.670168	0.329832	0.441176	0.443016	0.408693	0.591307	0.141006	0.894737	1		0.572464	0.427536	0.468599	0.490683	0.371281	0.628719	0.161471	0.940909	0.5725
HLD128	1q31.3	rs2307924	0.707983	0.292017	0.390756	0.414356	0.424793	0.575207	0.108398	0.82069	0.4257		0.782609	0.217391	0.318841	0.341089	0.493384	0.506616	0.0715814	0.734043	0.4148
HLD131	7q36.2	rs1611001	0.686975	0.313025	0.42437	0.430986	0.415684	0.584316	0.129443	0.868613	0.8802		0.748792	0.251208	0.376812	0.377116	0.459964	0.540036	0.10043	0.802326	1
HLD133	3p22.1	rs2067235	0.619748	0.380252	0.44958	0.472313	0.382282	0.617718	0.147062	0.908397	0.4942		0.652174	0.347826	0.483092	0.454785	0.413289	0.586711	0.173129	0.96729	0.4502
HLD136	22q13.1	rs16363	0.514706	0.485294	0.491597	0.500619	0.371337	0.628663	0.180252	0.983471	0.7893		0.516908	0.483092	0.521739	0.500637	0.38715	0.61285	0.207241	1.04545	0.5753
HLD39	1p22.1	rs17878444	0.882353	0.117647	0.193277	0.20805	0.655144	0.344856	0.0279584	0.619792	0.3329		0.954106	0.0458937	0.0724638	0.087787	0.847838	0.152162	0.00459628	0.539062	0.0573
HLD40	1p32.3	rs2307956	0.334034	0.665966	0.5	0.445847	0.43009	0.56991	0.1875	1	0.0789		0.285024	0.714976	0.338164	0.408558	0.425798	0.574202	0.0804774	0.755474	0.0169
HLD45	2q31.1	rs2307959	0.334034	0.665966	0.432773	0.445847	0.403255	0.596745	0.135134	0.881481	0.6572		0.289855	0.710145	0.405797	0.412675	0.429532	0.570468	0.117484	0.841463	0.8647
HLD48	2q11.2	rs28369942	0.598739	0.401261	0.491597	0.481513	0.390403	0.609597	0.180252	0.983471	0.7948		0.652174	0.347826	0.405797	0.454785	0.387524	0.612476	0.117484	0.841463	0.1232
HLD56	4q25	rs2308292	0.453782	0.546218	0.495798	0.496771	0.377198	0.622802	0.18385	0.991667	1		0.490338	0.509662	0.52657	0.501023	0.389531	0.610469	0.211826	1.05612	0.4867
HLD58	5q14.1	rs1610937	0.552521	0.447479	0.55042	0.495524	0.40954	0.59046	0.235552	1.11215	0.0899		0.432367	0.567633	0.439614	0.49204	0.359425	0.640575	0.1399	0.892241	0.1539
HLD6	16q13	rs1610905	0.539916	0.460084	0.491597	0.497859	0.374091	0.625909	0.180252	0.983471	0.8959		0.516908	0.483092	0.531401	0.500637	0.392751	0.607249	0.216485	1.06701	0.4022
HLD64	5q12.3	rs1610935	0.205882	0.794118	0.361345	0.327678	0.507521	0.492479	0.0920817	0.782895	0.1619		0.157005	0.842995	0.2657	0.26535	0.575486	0.424514	0.0503687	0.680921	1
HLD67	5q33.2	rs1305056	0.306723	0.693277	0.462185	0.426183	0.43295	0.56705	0.156501	0.929688	0.2236		0.316425	0.683575	0.42029	0.433648	0.412075	0.587925	0.126744	0.8625	0.7443
HLD70	6q16.1	rs2307652	0.439076	0.560924	0.457983	0.493613	0.364063	0.635937	0.153306	0.922481	0.3011		0.386473	0.613527	0.502415	0.475372	0.401993	0.598007	0.189622	1.00485	0.4701
HLD77	7q31.1	rs1611048	0.491597	0.508403	0.521008	0.500911	0.386307	0.613693	0.206553	1.04386	0.6004		0.647343	0.352657	0.434783	0.457686	0.392191	0.607809	0.136522	0.884615	0.5529
HLD81	7q21.3	rs17879936	0.195378	0.804622	0.331933	0.315073	0.518925	0.481075	0.0775341	0.748428	0.5308		0.282609	0.717391	0.410628	0.406464	0.436813	0.563187	0.120514	0.848361	1
HLD83	8p22	rs2308072	0.661765	0.338235	0.44958	0.448607	0.405939	0.594061	0.147062	0.908397	1		0.647343	0.352657	0.531401	0.457686	0.435599	0.564401	0.216485	1.06701	0.023
HLD84	8q24.12	rs3081400	0.252101	0.747899	0.403361	0.377886	0.463597	0.536403	0.115977	0.838028	0.3819		0.251208	0.748792	0.376812	0.377116	0.459964	0.540036	0.10043	0.802326	1
HLD88	9q22.32	rs8190570	0.533613	0.466387	0.470588	0.498788	0.363851	0.636149	0.163036	0.944444	0.4346		0.480676	0.519324	0.458937	0.500462	0.357745	0.642255	0.154027	0.924107	0.2635
HLD92	11q22.2	rs17174476	0.516807	0.483193	0.537815	0.500487	0.396617	0.603383	0.222785	1.08182	0.2903		0.5	0.5	0.545894	0.501211	0.401106	0.598894	0.230908	1.10106	0.2151
HLD93	12q22	rs2307570	0.401261	0.598739	0.57563	0.481513	0.440894	0.559106	0.262651	1.17822	0.0031		0.422705	0.577295	0.594203	0.489233	0.447362	0.552638	0.283981	1.23214	0.0023
HLD97	13q12.3	rs17238892	0.689076	0.310924	0.445378	0.429403	0.423664	0.576336	0.14401	0.901515	0.6588		0.652174	0.347826	0.405797	0.454785	0.387524	0.612476	0.117484	0.841463	0.128
HLD99	14q23.1	rs2308163	0.102941	0.897059	0.197479	0.185077	0.676329	0.323671	0.0290781	0.623037	0.4792		0.0797101	0.92029	0.140097	0.147068	0.742631	0.257369	0.0155606	0.581461	0.3668
Del (af): deletion allelic frequency; In (af): insertion allelic frequency; Ho: observed heterozygosity; He: expected heterozygosity; PM: matching probability; PD: power of discrimination; PE: probability of exclusion; TPI: typical paternity index; HWE-p: p value of Hardy-Weinberg equilibrium testing.

## Sheet: Table S4
Table S4. p-values of linkage disequilibrium (LD) test between all pairs of 30 DIPplex InDel polymorphisms in Hainan Han population.
Locus	[L1]	[L2]	[L3]	[L4]	[L5]	[L6]	[L7]	[L8]	[L9]	[L10]	[L11]	[L12]	[L13]	[L14]	[L15]	[L16]	[L17]	[L18]	[L19]	[L20]	[L21]	[L22]	[L23]	[L24]	[L25]	[L26]	[L27]	[L28]	[L29]	[L30]
[L1]HLD77
[L2]HLD45	0.000628427
[L3]HLD131	0.43542	0.606939
[L4]HLD70	0.00244031	0.381571	0.803012
[L5]HLD6	0.452579	0.560034	0.123814	0.332897
[L6]HLD111	0.00190441	0.450765	0.36951	0.11217	0.712795
[L7]HLD58	0.00359751	0.0332889	0.806581	0.887836	0.58015	0.455586
[L8]HLD56	0.121705	0.361706	0.864134	0.0004479	0.126597	0.00664256	0.352375
[L9]HLD118	0.397011	0.51004	0.670039	0.518485	0.765899	0.865638	0.395598	0.841662
[L10]HLD92	0.39733	0.299691	0.147811	0.695704	0.371087	0.900156	0.0412333	0.236004	0.972461
[L11]HLD93	0.567349	0.828908	0.182694	0.266472	0.85409	0.042251	0.521757	0.114027	0.130948	0.390861
[L12]HLD99	0.123104	0.951188	0.691339	0.514196	0.261549	0.859488	0.500606	0.440882	1	0.881565	0.0532002
[L13]HLD88	0.00734487	0.0378649	0.136604	0.0367416	0.427978	0.00923557	0.261023	0.748683	0.456789	0.471694	0.457099	0.620559
[L14]HLD101	0.594208	0.263167	0.838214	0.546917	0.600202	0.347293	0.427559	0.411928	0.155469	0.27761	0.33184	0.647103	0.128833
[L15]HLD67	0.0826124	0.314492	0.231344	0.0108203	0.959663	0.655709	0.00647238	0.416121	0.969997	0.549467	0.00281094	0.79053	0.108333	0.0450814
[L16]HLD83	0.921097	0.285236	0.536204	0.00424692	0.210067	0.836694	0.989679	0.59238	0.623054	0.346184	0.364841	0.504087	0.435155	0.0771404	0.0467477
[L17]HLD114	0.5575	0.0135266	0.851435	0.505706	0.459739	0.229633	0.854132	0.058196	0.0739332	0.970063	0.723161	0.835893	0.247889	0.924058	0.872465	0.729089
[L18]HLD48	0.353166	0.519664	0.424242	0.767079	0.867662	0.178066	0.992816	0.856616	0.17115	0.290905	0.183935	0.877321	0.286626	0.379254	0.859253	0.551172	0.875214
[L19]HLD124	0.63785	0.00397775	0.838532	0.488732	0.542175	0.759122	0.676714	0.227526	0.693376	0.269054	0.793082	0.40274	0.875753	0.61669	0.467185	0.0450466	0.0370321	0.958793
[L20]HLD122	0.942844	0.51689	0.234138	0.368355	0.00610507	0.661646	0.851451	0.259595	0.737739	0.980572	0.883529	0.888988	0.837254	0.558875	0.253918	0.140589	0.0188095	0.52246	0.869457
[L21]HLD125	0.427375	0.396441	0.487139	0.0843001	0.941531	0.877929	0.419313	0.367642	0.915857	0.804844	0.346894	0.211125	0.0684447	0.617019	0.50052	0.747625	0.652042	0.155353	0.632169	0.00324078
[L22]HLD64	0.0129287	0.0169606	0.764968	0.0709705	0.712817	0.255831	0.957558	0.0109912	0.129369	0.44858	0.400787	0.227416	0.288939	0.0370832	0.0223343	0.0273501	0.59948	0.24502	0.854619	0.392075	0.23143
[L23]HLD81	0.0196989	0.166107	0.446679	0.912837	0.269574	0.780225	0.0218005	0.00167583	0.829691	0.982381	0.613662	0.537855	0.388464	0.191029	0.124359	0.105366	0.354987	0.812573	0.164431	0.867444	0.405774	0.948429
[L24]HLD136	0.421109	0.394741	0.143355	0.390465	0.841344	0.0941042	0.230069	0.761062	0.24949	0.101106	0.498535	0.232446	0.847685	0.708007	0.118047	0.813056	0.330198	0.630922	0.94454	0.290945	0.0673387	0.0415366	0.22509
[L25]HLD133	0.347446	0.690086	0.813737	0.441424	0.953292	0.827131	0.578327	0.00656246	0.36742	0.594461	0.393046	0.542513	0.718223	0.281348	0.104293	0.113666	0.263447	0.363548	0.66461	0.915609	0.846131	0.666006	0.901989	0.462012
[L26]HLD97	0.422962	0.172618	0.0281368	0.0182312	0.865833	0.734526	0.824473	0.633829	0.970855	0.768883	5.53447e-05	0.0390043	0.406718	0.0387746	0.112489	0.134793	0.103428	0.0825434	0.242111	0.197527	0.00529583	0.267166	0.129887	0.171277	0.522422
[L27]HLD40	0.0142849	0.156687	0.818641	0.92867	0.693113	0.855089	0.605095	0.525774	0.851099	0.332012	0.0523651	0.235724	0.964462	0.461876	0.68168	0.478385	0.0682991	0.485693	0.312869	0.605555	0.267179	0.777765	0.0208177	0.528654	0.546367	0.504343
[L28]HLD128	0.449096	0.547964	0.136273	0.00668882	0.588733	0.838045	0.27283	0.130447	0.594477	0.00330181	0.806367	0.883759	0.0129539	0.165471	0.14438	0.0277595	0.042442	0.285912	0.459512	0.0192412	0.0348922	0.342206	0.628669	0.900044	0.64564	0.0546327	0.543871
[L29]HLD39	0.0480511	0.487456	0.523779	0.823581	0.208932	0.471193	0.980499	0.972488	1	0.404072	0.179313	0.0124655	0.0254665	0.575118	0.0651643	0.85571	0.044927	0.428666	0.0923472	0.461087	0.307041	0.988063	0.0403804	0.750411	0.387332	0.0490749	0.00312102	0.63271
[L30]HLD84	0.343956	0.978295	0.254473	0.585126	0.102236	0.634253	0.920354	0.651293	0.104681	0.515622	0.125207	0.32798	0.0335939	0.253259	0.262074	0.199701	0.648589	0.911291	0.684442	0.229977	0.762197	0.0190604	0.671828	0.821276	0.669408	0.654713	0.152227	0.729854	0.325192
The bold font means significant.

## Sheet: Table S5
Table S5. p-values of linkage disequilibrium (LD) test between all pairs of 30 DIPplex InDel polymorphisms in Hainan Li population.
Locus	[L1]	[L2]	[L3]	[L4]	[L5]	[L6]	[L7]	[L8]	[L9]	[L10]	[L11]	[L12]	[L13]	[L14]	[L15]	[L16]	[L17]	[L18]	[L19]	[L20]	[L21]	[L22]	[L23]	[L24]	[L25]	[L26]	[L27]	[L28]	[L29]	[L30]
[L1]HLD77
[L2]HLD45	0.798968
[L3]HLD131	0.699668	0.269631
[L4]HLD70	0.302659	0.136442	0.433371
[L5]HLD6	0.299227	0.340568	0.279698	0.259311
[L6]HLD111	0.0277511	0.388111	0.599877	0.775722	0.686914
[L7]HLD58	0.142355	0.229133	0.0660632	0.959699	0.411588	0.580606
[L8]HLD56	0.5415	0.464126	0.18766	0.356651	0.291597	0.18485	0.245635
[L9]HLD118	0.0611553	0.772571	0.640934	0.100785	0.433303	0.0450128	0.489006	0.874398
[L10]HLD92	0.232869	0.0791263	0.86635	0.877265	0.290968	0.370389	0.16125	0.652794	0.590118
[L11]HLD93	0.218327	0.536566	0.0163987	0.192745	0.317059	0.413638	0.308143	0.66853	0.216541	0.316628
[L12]HLD99	0.743438	0.0255257	0.454969	0.0460141	0.975987	0.814535	0.910977	0.869283	0.662376	1	0.0199669
[L13]HLD88	0.551087	0.409071	0.215667	0.0314597	0.0345692	0.823301	0.889395	0.324977	0.347528	0.122452	0.0716821	0.510283
[L14]HLD101	0.200863	0.176454	0.220853	0.906563	0.287036	0.381415	0.280185	0.41559	0.501216	0.369516	0.374573	0.731458	0.902928
[L15]HLD67	0.833403	0.754154	0.246467	0.844631	0.257473	0.472719	0.642476	0.823927	0.866382	0.536227	0.332371	0.442793	0.483689	0.110722
[L16]HLD83	0.867707	0.447605	0.665862	0.886123	0.0687311	0.0913327	0.468114	0.531981	0.583858	0.616513	0.231715	0.21936	0.921618	0.110721	0.918883
[L17]HLD114	0.492195	0.601167	0.545299	0.542524	0.00144583	0.833573	0.78536	0.487462	0.233691	0.845938	0.418148	0.778651	0.817485	0.540675	0.596037	0.176911
[L18]HLD48	0.138707	0.597317	0.48628	0.129974	0.0816455	0.330683	0.387855	0.646172	0.911282	0.0289229	0.906559	0.810537	0.744954	0.775935	0.867902	0.803659	0.541259
[L19]HLD124	0.0242508	0.016688	0.0264078	0.694648	0.605665	0.841218	0.78063	0.257263	0.553309	0.453349	0.0439532	0.0303347	0.0617202	0.282527	0.940487	0.375317	0.859834	0.624042
[L20]HLD122	0.0570949	0.896828	0.293949	0.323655	0.719227	0.595991	0.181773	0.656771	0.29842	0.806354	0.830267	0.668672	0.702158	0.488944	0.147721	0.106711	0.784388	0.57701	0.845446
[L21]HLD125	0.589044	0.487762	0.420689	0.978104	0.394375	0.0842485	0.900938	0.934647	0.252189	0.563611	0.398565	0.956926	0.494391	0.925069	0.998313	0.416565	0.104606	0.693439	0.464237	0.40217
[L22]HLD64	0.577659	0.440689	0.337498	0.288127	0.812526	0.778649	0.555413	0.350544	0.795234	0.421749	0.991558	0.571353	0.230182	0.407297	0.70515	0.362781	0.310126	0.538642	0.517359	0.219587	0.764731
[L23]HLD81	0.380494	0.183381	0.888441	0.120696	0.331548	0.280837	0.440147	0.0608042	0.318406	0.624813	0.871069	0.643009	0.156352	0.3392	0.514661	0.249415	0.460642	0.0998679	0.578513	0.767895	0.753362	0.874371
[L24]HLD136	0.46139	0.430916	0.0110178	0.696437	0.532933	0.634834	0.897037	0.296535	0.590434	0.550315	0.322009	0.586618	0.755776	0.745749	0.0607727	0.421363	0.756923	0.985214	0.124742	0.00590363	0.889604	0.255598	0.154333
[L25]HLD133	0.930512	0.807148	0.814464	0.9115	0.123478	0.128263	0.94474	0.782119	0.12994	0.342071	0.0278317	0.776139	0.0360036	0.642509	0.271787	0.786919	0.00313605	0.783215	0.823841	0.544223	0.0263565	0.644981	0.659976	0.983924
[L26]HLD97	0.283068	0.936842	0.391792	0.062097	0.46147	0.113154	0.162506	0.333143	0.51093	0.560201	0.403454	0.458696	0.467768	0.154706	0.753933	0.803659	0.124707	0.980773	0.348846	0.0847118	0.797316	0.733352	0.321518	0.790525	0.529432
[L27]HLD40	0.000176753	0.949607	0.231585	0.349561	0.0122884	0.543185	0.895455	0.631253	0.0962918	0.135323	0.0671451	0.760035	0.300284	0.896789	0.190508	0.180235	0.333915	0.205315	0.720044	0.646433	0.093714	0.836488	0.0889014	0.559086	0.0129371	0.660908
[L28]HLD128	0.0787264	0.613246	0.173506	0.138291	0.130034	0.895843	0.448725	0.704022	0.0956367	0.059225	0.864419	0.28107	0.182229	0.131485	0.723292	0.642968	0.152901	0.555939	0.0149774	0.389879	0.513043	0.102247	0.732736	0.994196	0.338787	0.579984	0.262523
[L29]HLD39	0.660415	0.740799	0.584301	0.383029	0.666723	0.151791	0.109681	0.288302	0.295925	0.747551	0.167007	0.98719	0.828345	0.726739	0.510402	0.361568	0.814288	0.497075	0.253182	0.0373521	0.705132	0.683212	0.799977	0.291749	0.685198	0.324448	0.794126	0.414848
[L30]HLD84	0.354445	0.900812	0.379527	0.154409	0.936131	0.599877	0.2856	0.249057	0.0987434	1	0.366311	0.299836	0.165576	0.370596	0.293088	0.762368	0.695671	0.456288	0.159245	0.268384	0.882941	0.939619	0.749333	0.807614	0.524852	0.791341	0.832875	0.818426	0.584301

## Sheet: Table S6
Table S6. The Nei’s standard genetic distances (Rst) between our two studied populations and 56 previously published populations.
Population	[P1]	[P2]	[P3]	[P4]	[P5]	[P6]	[P7]	[P8]	[P9]	[P10]	[P11]	[P12]	[P13]	[P14]	[P15]	[P16]	[P17]	[P18]	[P19]	[P20]	[P21]	[P22]	[P23]	[P24]	[P25]	[P26]	[P27]	[P28]	[P29]	[P30]	[P31]	[P32]	[P33]	[P34]	[P35]	[P36]	[P37]	[P38]	[P39]	[P40]	[P41]	[P42]	[P43]	[P44]	[P45]	[P46]	[P47]	[P48]	[P49]
[P1]Hainan Han
[P2]Hainan Li	0.005772
[P3]Shanghai Han	0.002441	0.007723
[P4]Chengdu Han	0.003766	0.009014	0.002195
[P5]Jiangsu Han	0.003077	0.00852	0.000632	0.00212
[P6]Beijing Han	0.006642	0.012049	0.003103	0.007112	0.004011
[P7]Yunnan Bai	0.005569	0.009818	0.003706	0.004973	0.003797	0.005749
[P8]Tibet Tibatan	0.013252	0.020921	0.01036	0.013988	0.010099	0.008939	0.007022
[P9]Qinghai Tibatan	0.0098	0.016592	0.006166	0.008881	0.007087	0.006701	0.004649	0.003705
[P10]Qinghai Tibetan-1	0.01109	0.019606	0.006667	0.010007	0.007109	0.006077	0.005191	0.002727	0.001845
[P11]Lhasa Tibetan	0.015054	0.024054	0.011075	0.013344	0.011477	0.008817	0.007552	0.002176	0.003515	0.00279
[P12]Aba Tibetan	0.008089	0.01399	0.005182	0.009547	0.005828	0.005651	0.003789	0.00435	0.002778	0.002012	0.005683
[P13]Qinghai Salar	0.008536	0.01625	0.005332	0.007517	0.005093	0.007437	0.005246	0.01148	0.00809	0.007066	0.011879	0.0061
[P14]Xinjiang Ili Xibe	0.007065	0.014876	0.004304	0.005522	0.004498	0.006292	0.006505	0.009884	0.00559	0.005982	0.01047	0.006893	0.004869
[P15]Hubei Tujia	0.002904	0.008114	0.001165	0.003449	0.001698	0.003586	0.004384	0.009841	0.006381	0.006967	0.010829	0.005454	0.006434	0.003771
[P16]Fujian She	0.004849	0.008947	0.004691	0.006939	0.005288	0.005334	0.008857	0.015518	0.010742	0.01277	0.016684	0.009496	0.010063	0.008654	0.004543
[P17]Yunnan Yi	0.012885	0.013258	0.011309	0.010906	0.010957	0.015723	0.01103	0.018966	0.01598	0.017163	0.018523	0.011698	0.016409	0.014603	0.010909	0.014435
[P18]Liangshan Yi	0.009287	0.01705	0.006358	0.007262	0.007143	0.008594	0.005887	0.01289	0.007393	0.008551	0.011531	0.008443	0.007465	0.005507	0.006306	0.010012	0.013601
[P19]Gansu Dongxiang	0.009065	0.014825	0.005458	0.006389	0.005096	0.007027	0.00574	0.00776	0.005933	0.004611	0.007034	0.005828	0.006358	0.006797	0.006831	0.011789	0.016154	0.010228
[P20]Liuzhou Zhuang	0.008171	0.007109	0.008097	0.007881	0.008505	0.011985	0.009965	0.017624	0.014146	0.016742	0.020356	0.013593	0.013123	0.010743	0.006701	0.010313	0.015481	0.014221	0.014045
[P21]Liuzhou Dong	0.009176	0.007951	0.009367	0.010611	0.010538	0.01315	0.012042	0.022716	0.01729	0.019383	0.023188	0.01442	0.018333	0.014775	0.007543	0.008747	0.010122	0.017777	0.01993	0.010409
[P22]Liuzhou Miao	0.012061	0.01123	0.013281	0.01231	0.01405	0.014582	0.01174	0.021742	0.017124	0.020273	0.020894	0.014429	0.020221	0.019312	0.011775	0.010672	0.009746	0.0161	0.017694	0.011763	0.009931
[P23]Xinjiang Aksu Uygur	0.023747	0.030726	0.020802	0.019576	0.019936	0.019831	0.016383	0.01563	0.016301	0.014742	0.014031	0.017815	0.013807	0.017462	0.021273	0.027796	0.030353	0.023645	0.008966	0.023039	0.036899	0.030026
[P24]Xinjiang Uyugr	0.030087	0.038768	0.02714	0.026245	0.026357	0.026273	0.022215	0.0222	0.023485	0.02113	0.02138	0.024347	0.018349	0.023445	0.028481	0.034059	0.040764	0.030486	0.01367	0.031442	0.046099	0.040236	0.004638
[P25]Xinjiang Urumqi Uygur	0.033749	0.040146	0.029018	0.029423	0.028696	0.025979	0.023776	0.023711	0.02364	0.022153	0.023555	0.024838	0.020081	0.025022	0.031003	0.035786	0.043449	0.031503	0.016648	0.03299	0.049391	0.040744	0.006232	0.00422
[P26]Xinjiang Kazak	0.021822	0.02787	0.017987	0.018167	0.017594	0.015959	0.015082	0.01493	0.014934	0.012845	0.014884	0.016636	0.011701	0.011902	0.018415	0.024651	0.029827	0.019466	0.008878	0.021771	0.034076	0.032128	0.00361	0.005421	0.005406
[P27]Xinjiang Ili Kazak	0.027159	0.033744	0.023902	0.025488	0.024101	0.020551	0.021089	0.017165	0.018645	0.016054	0.017188	0.019278	0.016281	0.017259	0.02457	0.029397	0.035267	0.02574	0.013718	0.027418	0.039504	0.036336	0.005629	0.006625	0.004883	0.002596
[P28]Xinjiang Hui	0.004356	0.010642	0.002381	0.004381	0.002558	0.004101	0.002949	0.005779	0.00342	0.003485	0.007212	0.003597	0.004633	0.003692	0.002591	0.006754	0.01508	0.006725	0.003079	0.008049	0.013705	0.015114	0.012827	0.017992	0.020383	0.011239	0.016159
[P29]Xinjiang Kyrgyz	0.018567	0.025506	0.015634	0.016062	0.015323	0.013932	0.013604	0.013075	0.01418	0.011719	0.013518	0.015107	0.010202	0.010376	0.015766	0.021691	0.026546	0.017511	0.008235	0.018182	0.030476	0.028327	0.004215	0.007206	0.00795	0.000935	0.00359	0.009798
[P30]Taiwanese	0.00632	0.007256	0.005562	0.005894	0.006293	0.008431	0.005838	0.013948	0.008073	0.009789	0.014276	0.008395	0.007748	0.005876	0.005937	0.009289	0.014558	0.007994	0.006244	0.007279	0.013393	0.012426	0.017537	0.022578	0.023945	0.013539	0.019183	0.004935	0.012609
[P31]Korean	0.007202	0.016007	0.004238	0.006527	0.005094	0.007142	0.007388	0.013848	0.008104	0.007365	0.012392	0.008179	0.008416	0.007266	0.005882	0.008015	0.016579	0.009175	0.009503	0.017464	0.013218	0.021215	0.026583	0.034307	0.037541	0.023901	0.030482	0.006271	0.021391	0.011949
[P32]South Korean	0.004723	0.012339	0.002112	0.002877	0.001602	0.006479	0.004355	0.010353	0.006234	0.006321	0.010499	0.006208	0.005492	0.003929	0.002659	0.006677	0.011608	0.00503	0.00658	0.010977	0.011755	0.016638	0.021962	0.029759	0.032843	0.020009	0.027064	0.00344	0.017743	0.007948	0.002848
[P33]Vietnam	0.004202	0.00395	0.003615	0.003785	0.003345	0.008538	0.006774	0.016383	0.012478	0.013793	0.018895	0.010117	0.008964	0.008127	0.003541	0.006638	0.009569	0.011253	0.009365	0.004179	0.007177	0.010625	0.022476	0.029168	0.030807	0.019554	0.026072	0.006176	0.017113	0.004737	0.011684	0.00629
[P34]Iranian	0.083078	0.089874	0.078252	0.07655	0.076608	0.074114	0.068417	0.063875	0.066056	0.063922	0.062753	0.068136	0.05914	0.06799	0.07906	0.081508	0.090971	0.079871	0.051562	0.075497	0.09727	0.086471	0.025378	0.018212	0.019386	0.029695	0.027129	0.060159	0.034571	0.065002	0.087058	0.080779	0.076757
[P35]Iraq	0.088712	0.095283	0.082487	0.082425	0.081048	0.078183	0.07533	0.069085	0.069763	0.068494	0.067778	0.073933	0.063406	0.072356	0.083445	0.083081	0.1015	0.082612	0.056084	0.081058	0.104023	0.095602	0.031694	0.023891	0.023945	0.035307	0.031662	0.064131	0.040592	0.070959	0.089221	0.083717	0.082872	0.004002
[P36]Turkey	0.070847	0.07618	0.068869	0.067865	0.069103	0.066509	0.060845	0.059159	0.058786	0.058151	0.058416	0.060689	0.053838	0.062006	0.070414	0.070719	0.084369	0.070565	0.046038	0.065371	0.086763	0.074688	0.024907	0.015761	0.016405	0.027932	0.023464	0.052427	0.031981	0.054285	0.078185	0.073713	0.067121	0.004524	0.006881
[P37]Dane	0.079653	0.090396	0.081294	0.076419	0.082673	0.078218	0.073828	0.075718	0.074666	0.073209	0.06932	0.078288	0.066983	0.072374	0.081359	0.08535	0.095153	0.078495	0.059279	0.076917	0.099047	0.090566	0.035625	0.027694	0.031825	0.03719	0.035781	0.066774	0.039471	0.068569	0.089132	0.08513	0.08054	0.026446	0.030296	0.022246
[P38]Czech	0.084449	0.093376	0.083447	0.078795	0.083934	0.07913	0.076313	0.075063	0.078453	0.074404	0.068673	0.080752	0.06961	0.07677	0.085216	0.092518	0.098283	0.084514	0.056259	0.084909	0.109794	0.09599	0.032235	0.023083	0.028984	0.036286	0.035229	0.068937	0.039888	0.073047	0.093544	0.088811	0.085627	0.023683	0.02782	0.023039	0.010727
[P39]Central Spain	0.083853	0.090387	0.081771	0.076062	0.081979	0.081566	0.074479	0.073123	0.074221	0.072912	0.070381	0.079476	0.067318	0.071081	0.081839	0.088407	0.096903	0.078214	0.058333	0.073491	0.102737	0.095097	0.032207	0.02342	0.025899	0.033796	0.032136	0.064946	0.037678	0.06774	0.092189	0.083994	0.078471	0.014927	0.015627	0.012119	0.011501	0.013447
[P40]Basque Country	0.083869	0.085306	0.083331	0.077897	0.081881	0.085138	0.077017	0.082438	0.082221	0.079658	0.080752	0.083414	0.069051	0.075719	0.084363	0.090733	0.100079	0.085355	0.061016	0.074233	0.102455	0.100703	0.039972	0.033882	0.036259	0.042632	0.042375	0.067641	0.047032	0.071162	0.092913	0.084678	0.078924	0.027632	0.02709	0.024968	0.018099	0.020623	0.012141
[P41]Finns	0.085736	0.098833	0.083524	0.078301	0.082991	0.082274	0.077259	0.074797	0.07341	0.071574	0.068727	0.07912	0.066783	0.072709	0.082845	0.090628	0.097131	0.083925	0.058242	0.080769	0.106925	0.097432	0.031352	0.0266	0.029694	0.036443	0.036269	0.067398	0.039306	0.074375	0.088164	0.084199	0.083642	0.023938	0.026336	0.0246	0.009796	0.014784	0.014946	0.022658
[P42]Poles	0.081313	0.094122	0.078465	0.075766	0.079379	0.076972	0.072306	0.071711	0.071816	0.069759	0.06725	0.074815	0.061642	0.070527	0.080051	0.086408	0.096547	0.077868	0.054273	0.081804	0.106371	0.09461	0.031362	0.0195	0.02374	0.033609	0.032114	0.064157	0.037662	0.069741	0.088794	0.083794	0.08087	0.01643	0.01924	0.014619	0.011395	0.008102	0.011049	0.024065	0.01211
[P43]North of Portugal	0.081749	0.088056	0.077172	0.074653	0.077087	0.073887	0.071398	0.068742	0.069514	0.066947	0.065426	0.073426	0.0625	0.067795	0.07848	0.080168	0.093561	0.077634	0.053885	0.077182	0.095248	0.095507	0.033862	0.022829	0.027019	0.033053	0.031875	0.062073	0.037304	0.068386	0.082406	0.079013	0.077909	0.014717	0.012087	0.015029	0.012422	0.014149	0.008531	0.015345	0.016895	0.013032
[P44]Lithuania	0.088882	0.098319	0.086523	0.083126	0.08769	0.081353	0.081831	0.081354	0.080969	0.078713	0.075853	0.085997	0.072105	0.078359	0.087421	0.093661	0.109895	0.086519	0.060716	0.084335	0.115364	0.102175	0.033933	0.026397	0.029442	0.03701	0.037083	0.070496	0.04118	0.075276	0.097421	0.09286	0.088304	0.020824	0.021832	0.019976	0.010699	0.005886	0.010824	0.019551	0.012753	0.006611	0.014584
[P45]Slovenia	0.078593	0.089633	0.077158	0.072389	0.0772	0.074076	0.070771	0.072837	0.073105	0.069666	0.066586	0.075794	0.061629	0.070069	0.078601	0.083922	0.09548	0.078036	0.052049	0.07786	0.100813	0.089952	0.028383	0.018548	0.023677	0.031729	0.031137	0.062919	0.035496	0.066222	0.086101	0.081638	0.077764	0.01527	0.018828	0.014219	0.006374	0.004353	0.009171	0.017043	0.010467	0.004097	0.010188	0.00437
[P46]Brazil	0.079588	0.09172	0.073645	0.070983	0.073674	0.071525	0.066554	0.061707	0.061431	0.058786	0.057829	0.065726	0.053612	0.06342	0.074072	0.078388	0.087045	0.066885	0.05125	0.072619	0.09635	0.087059	0.026725	0.022971	0.02267	0.029801	0.02708	0.057644	0.032345	0.065162	0.07807	0.073265	0.07477	0.015236	0.014411	0.014965	0.017616	0.02577	0.012188	0.0268	0.014071	0.014425	0.014546	0.019929	0.016276
[P47]Southern Brazil	0.072892	0.084036	0.068791	0.067433	0.068692	0.067239	0.06178	0.059376	0.060831	0.056975	0.057663	0.061365	0.04943	0.058717	0.069378	0.076775	0.08175	0.066717	0.046952	0.06988	0.092489	0.086899	0.025233	0.01853	0.021333	0.026194	0.025279	0.053216	0.029476	0.060866	0.07657	0.070958	0.070341	0.014212	0.018635	0.015787	0.01404	0.016797	0.01296	0.018248	0.013988	0.009176	0.012898	0.015408	0.011759	0.008053
[P48]Chihuahua	0.07817	0.093271	0.076449	0.076914	0.075893	0.074697	0.069633	0.061864	0.064463	0.061762	0.063779	0.066672	0.056436	0.066632	0.076916	0.078516	0.09625	0.07155	0.057453	0.077032	0.102142	0.091862	0.033699	0.028794	0.027485	0.035408	0.028427	0.059214	0.037662	0.070151	0.084223	0.078476	0.078409	0.026445	0.026435	0.021526	0.032788	0.043849	0.027223	0.040077	0.030531	0.025493	0.033412	0.034036	0.030801	0.013005	0.018766
[P49]Jalisco	0.079907	0.092586	0.076979	0.078244	0.076252	0.072203	0.069099	0.059446	0.063036	0.059091	0.060582	0.064257	0.059219	0.068361	0.07689	0.080382	0.09388	0.07165	0.05659	0.08027	0.10038	0.091379	0.035199	0.029807	0.026987	0.03576	0.02855	0.059713	0.039336	0.070397	0.084607	0.078611	0.078646	0.028891	0.02846	0.023607	0.031428	0.043082	0.027954	0.039429	0.032611	0.028913	0.030012	0.036598	0.031534	0.013704	0.020453	0.006066
[P50]Mexico	0.090082	0.101277	0.085548	0.088785	0.086033	0.080128	0.080248	0.069268	0.071013	0.0695	0.072964	0.073694	0.066327	0.076651	0.084859	0.086835	0.104059	0.079585	0.068475	0.087392	0.111606	0.098782	0.046833	0.043449	0.038959	0.04768	0.041678	0.068011	0.049833	0.080394	0.093431	0.088703	0.088095	0.040684	0.037982	0.03354	0.056709	0.064251	0.043749	0.061661	0.051891	0.043173	0.048522	0.0516	0.052583	0.022691	0.0329	0.015547	0.012439
[P51]Veracruz	0.084077	0.09962	0.080732	0.084608	0.08118	0.073521	0.074547	0.065667	0.067589	0.064001	0.066026	0.067778	0.060607	0.072455	0.080671	0.084546	0.097712	0.074186	0.065354	0.087904	0.105955	0.098209	0.04415	0.040601	0.037027	0.043965	0.037058	0.065097	0.047215	0.076591	0.087413	0.083766	0.084973	0.042993	0.044625	0.037359	0.047132	0.060142	0.046085	0.059188	0.048999	0.040478	0.0491	0.050254	0.04665	0.023186	0.028047	0.01414	0.007882
[P52]Yucatan	0.084444	0.098117	0.082519	0.087566	0.082551	0.077307	0.071633	0.062097	0.066952	0.063892	0.066526	0.067296	0.063002	0.074174	0.081605	0.085616	0.09572	0.073579	0.066828	0.085941	0.105815	0.094826	0.047667	0.043764	0.041048	0.045795	0.041016	0.064783	0.046636	0.075385	0.089053	0.085282	0.084826	0.046688	0.050924	0.039456	0.056165	0.072158	0.05249	0.070374	0.056725	0.049209	0.058663	0.062572	0.058191	0.028445	0.033296	0.015128	0.014143
[P53]Purepecha	0.103414	0.120924	0.100601	0.106462	0.098876	0.096696	0.094617	0.079098	0.086233	0.082697	0.086065	0.086047	0.082364	0.093699	0.100153	0.101875	0.118234	0.096443	0.08705	0.108357	0.126494	0.122498	0.06895	0.067176	0.062709	0.06863	0.061409	0.084276	0.070531	0.101	0.107593	0.101803	0.102571	0.069392	0.0708	0.064062	0.086611	0.10732	0.077604	0.09519	0.083352	0.07532	0.083607	0.092075	0.086343	0.048214	0.058495	0.023074	0.020974
[P54]Afrikaner	0.083652	0.093207	0.080527	0.076895	0.081197	0.076398	0.072901	0.07253	0.073797	0.071238	0.067164	0.076521	0.064497	0.072527	0.080442	0.086692	0.095429	0.07884	0.057009	0.07697	0.101655	0.090225	0.031096	0.020635	0.022982	0.033593	0.03095	0.065061	0.03733	0.069243	0.091573	0.08527	0.079804	0.013517	0.016473	0.011889	0.007881	0.008605	0.006069	0.018031	0.011569	0.004872	0.01004	0.00773	0.003819	0.011439	0.009032	0.027847	0.027202
[P55]Cape Colored	0.075249	0.084931	0.066346	0.062901	0.066282	0.065401	0.060153	0.057756	0.053005	0.051803	0.053299	0.058117	0.047005	0.056762	0.066566	0.069412	0.075076	0.057186	0.048405	0.06587	0.086723	0.075214	0.028157	0.030605	0.026208	0.032544	0.032653	0.053259	0.034782	0.058438	0.066361	0.062597	0.066986	0.027875	0.025359	0.028387	0.044655	0.049762	0.030617	0.050666	0.03155	0.037138	0.034526	0.042916	0.039501	0.011355	0.027839	0.031693	0.032913
[P56]Xhosa	0.163432	0.179716	0.146039	0.144099	0.147503	0.151466	0.140933	0.131699	0.123027	0.122903	0.12537	0.133869	0.120838	0.132423	0.146822	0.155088	0.160213	0.129579	0.125786	0.147485	0.171995	0.167088	0.099934	0.10513	0.093421	0.106645	0.102711	0.13076	0.109784	0.142608	0.139239	0.135951	0.150549	0.086179	0.072427	0.088111	0.114442	0.127797	0.084393	0.115996	0.088979	0.096824	0.092454	0.110949	0.109156	0.050929	0.086703	0.079578	0.08243
[P57]Zulu	0.181689	0.200028	0.161999	0.159743	0.164404	0.165783	0.157483	0.150906	0.138525	0.13897	0.141388	0.149748	0.135811	0.147997	0.163185	0.170039	0.174295	0.141565	0.14336	0.165229	0.189698	0.181248	0.116849	0.125087	0.10949	0.12378	0.120342	0.14833	0.127416	0.158969	0.153139	0.150776	0.167929	0.105686	0.091917	0.108798	0.132161	0.14857	0.104498	0.139037	0.105528	0.116141	0.113882	0.129539	0.128591	0.065196	0.103976	0.099621	0.102227
[P58]Nigeria	0.187802	0.205854	0.168046	0.16634	0.169338	0.171615	0.162868	0.155549	0.145514	0.143158	0.147383	0.155156	0.139641	0.154394	0.169459	0.175019	0.187131	0.153256	0.145081	0.171371	0.195013	0.190493	0.116574	0.121957	0.107205	0.124076	0.118546	0.152207	0.128241	0.165914	0.157848	0.157109	0.173373	0.096508	0.081287	0.099815	0.12484	0.142658	0.098029	0.125482	0.097216	0.109465	0.103226	0.122565	0.119115	0.059833	0.098712	0.087211	0.090248
[truncated: 9 more columns]
